# Supplementary material for: Changes in Metabolic Profiles of Yellowtail (Seriola quinqueradiata) Muscle during Cold Storage as a Freshness Evaluation Tool Based on GC-MS Metabolomics
Source: Foods. 2019 Oct 18;8(10):511. doi: 10.3390/foods8100511 (PMC6835414; doi:10.3390/foods8100511)
Supplement: Supplementary file 1 [file foods-08-00511-s001.zip]

Archive with 1 entries (1 files):
- foods-623175-supplementary.xlsx
