# Supplementary material for: Changes in Metabolic Profiles of Yellowtail (Seriola quinqueradiata) Muscle during Cold Storage as a Freshness Evaluation Tool Based on GC-MS Metabolomics
Source: Foods. 2019 Oct 18;8(10):511. doi: 10.3390/foods8100511 (PMC6835414; doi:10.3390/foods8100511)
Supplement: Supplementary file 1 [file foods-08-00511-s001.zip › foods-623175-supplementary.xlsx]

## Sheet: Table S1
Table S1 List of metabolites detected by GC-MS analysis
Metabolite No.	Retention Index	Metabolite-derivative structurea	Muscle type	Dark muscle																					Ordinary muscle
			Storage condition	Control			0°C									5°C									Control			0°C									5°C
				-			3 day			7 day			14 day			1 day			3 day			7 day			-			3 day			7 day			14 day			1 day			3 day			7 day
			Sample ID	a-1	a-2	a-3	b-1	b-2	b-3	c-1	c-2	c-3	d-1	d-2	d-3	e-1	e-2	e-3	f-1	f-2	f-3	g-1	g-2	g-3	h-1	h-2	h-3	i-1	i-2	i-3	j-1	j-2	j-3	k-1	k-2	k-3	l-1	l-2	l-3	m-1	m-2	m-3	n-1	n-2	n-3
1	1725	1,6-Anhydroglucose-3TMS									0.00945492		0.00389455	0.00909099	0.00438513				0.00129327	0.00286852			0.00265707			0.00111077	0.00283602	0.0046569	0.000951473						0.00077327	0.00136061	0.00077113		0.00115016		0.000587992	0.00246313	0.000915962
2	1025	2-Aminoethanol-2TMS		0.0533247	0.0385152		0.066265	0.066198	0.056862	0.0876673	0.0766876		0.106313	0.123676	0.0775321	0.0557551	0.0331955	0.0424345	0.0749416	0.0772749	0.0686539	0.0805561	0.109055			0.0390781			0.0172498
3	1541	4-Aminobutyric acid-3TMS													0.0137679
4	1063	2-Hydroxyisobutyric acid-2TMS																							0.0291172	0.0334174	0.0480694	0.0618569	0.0368573	0.0526685	0.0395111	0.0229152	0.0455713	0.0449303	0.0374679	0.0526794				0.0280694	0.0515239	0.0313013	0.0393503		0.032447
5	1534	5-Oxoproline-2TMS		0.0378482	0.0385212	0.0563187	0.0418375	0.0537934	0.0405954	0.0514513	0.0499313	0.0374216	0.0591101	0.0755236	0.0423853	0.0396207	0.0410845	0.0448065	0.0515211	0.045213	0.0446311	0.071867	0.0940085	0.0713202	0.0865461	0.0529322	0.0779519	0.0807511	0.0375516	0.0494745	0.0806702	0.0516367	0.0437475	0.0943189	0.0420033	0.0497665	0.0408924	0.0435019	0.0384467	0.090993	0.051124	0.0440097	0.109479	0.0250581	0.0458908
6	1754	Aconitic acid-3TMS		0.0256037	0.0245056					0.0226477						0.0169677	0.0188636	0.0241255	0.018912			0.0261544																0.0143932	0.0105644
7	1507	Adipic acid-2TMS																	0.0135281		0.0208373	0.0130073
8	1103	Alanine-2TMS		0.848974	0.701192	0.862162	1.26744	1.24027	1.05239	1.11099	0.895569	1.11454	1.40396	1.29372	1.01195	0.591045	0.615793	0.707338		0.853244	0.997657	1.25375	1.27434	1.3004	0.354066	0.348952	0.526399	0.639628	0.495087	0.463874	0.588351	0.187866	0.396737	0.716039	0.231382	0.339279	0.052269	0.0525174	0.0437837	0.736038	0.550158	0.661117	0.559262	0.367014	0.44942
9	1667	Arabinose-4TMS												0.0276132	0.0186144							0.0188957											0.0665328	0.0373799	0.0290123	0.0570344				0.01376		0.0138794	0.0486714	0.0856037	0.10182
10	1683	Arabinose-meto-4TMS						0.105385																			0.0443583	0.024704	0.039377	0.0254694	0.0605176	0.0480057	0.0389493	0.162868	0.144907	0.114106	0.0113763	0.00780089	0.00694973	0.0597175	0.0284377	0.0357827	0.160411	0.0948224	0.108721
11	1975	Ascorbic acid-4TMS									0.0277045			0.0375283	0.0188222				0.0232845	0.0191					0.430911	0.485744	0.269986	0.398218	0.322725	0.366807	0.0727524	0.210218	0.180553	0.0162445			0.542809	0.591871	0.565753	0.323774	0.367078	0.260644	0.0131342	0.0233238
12	1682	Asparagine-3TMS																											0.0264034								0.0762996	0.0744701	0.0597779	0.0148285	0.0262739
13	2508	Chloramphenicol-2TMS																																			0.0295502
14	1839	Citric acid-4TMS																											0.0161865					0.0439778							0.0149156
15	1574	Creatinine-3TMS		0.17229	1.06235	0.880644	1.25502	1.31475	1.02593	1.09674	1.04656	0.684029	1.29497	0.969008	1.17327	1.28433	1.2168	1.33664	1.23833	0.996811	0.688392	1.1037	1.08526	0.87984	3.14918	4.13827	3.70497	4.67307	5.4101	4.73629	3.24604	4.35376	3.87085	3.40377	5.21993	3.7768	3.54241	3.42538	3.33835	4.55346	5.64624	3.91501	4.00058	5.23567	4.38727
16	1841	Dopamine-4TMS																				0.0165438	0.0317951
17	2341	Fructose 1-phosphate-meto-6TMS(1)		0.615519	0.65794	0.37731	0.0479019	0.0612862	0.0322727				0.0392662			0.0954862	0.113156	0.0818801		0.0328165			0.0317431				0.0150613	0.041893	0.0238163	0.0252934	0.0309991			0.0363592		0.0311736				0.0217455	0.014981	0.0181848	0.0484082
18	2346	Fructose 1-phosphate-meto-6TMS(2)		0.615519	0.659091	0.37731	0.0479019	0.0612862	0.0322727				0.0392662			0.0954862	0.113156	0.0818801		0.0328165		0.0616261	0.0317431				0.0150613	0.041893	0.0238163	0.0252934	0.0309991			0.0363592	0.00591117	0.0311736				0.0217455	0.014981	0.0181848	0.0484082
19	2354	Fructose 6-phosphate-meto-6TMS		0.0354283
20	1904	Fructose-meto-5TMS(1)		0.0373146	0.0421716	0.0400343	0.0812233	0.0762461		0.11191	0.108595	0.0534811	0.101403	0.0836399		0.0636392	0.0760401	0.0453794	0.111771	0.0933944	0.0662243	0.148999	0.128786	0.0846773		0.0538317	0.087351	0.072684		0.0681904	0.0810782	0.0459846	0.0529162	0.0139977	0.0683332		0.0223677				0.0317312	0.112343	0.0304438	0.0340658	0.0433032
21	1912	Fructose-meto-5TMS(2)		0.085331	0.0851516	0.0797586	0.154938	0.213929			0.25401			0.0756652		0.142345	0.0760401	0.0453794		0.166551			0.105902		0.101977	0.0538317	0.087351	0.131597	0.0492291	0.098128	0.119931	0.076654	0.0808452	0.093686	0.0683332	0.0945152		0.0215818		0.137472	0.0520312	0.112343	0.130361	0.0340658	0.0884801
22	1695	Fucose-4TMS(1)																													0.137427	0.065454		0.11791		0.22586				0.105687		0.0543877	0.32139	0.086617	0.102825
23	1738	Fucose-4TMS(2)																							0.0225429	0.720425			0.800073	1.56123			1.59703							0.0168431		0.0167179		0.768889	0.0429566
24	1345	Fumaric acid-2TMS		0.0713011	0.0708667	0.0613002				0.0304316															0.0416841	0.0330518	0.0192415										0.0142143	0.0193807	0.0162083
25	1824	Galactose-5TMS(1)																														0.00970902
26	1868	Galactose-5TMS(2)																																					0.0207535
27	1925	Galactose-meto-5TMS(1)		2.76228	2.82569	2.7537	25.796	22.4562	17.8814	12.7836	17.7758	16.6055	24.3801	32.2509	34.8028	8.9673	7.76423	7.02234	11.8213	13.0393	16.2297	7.88265	16.5664	19.5705	3.05615	2.14285	3.07596	5.23558	1.84738	3.05087	4.86765	2.54959	2.54512	4.20205	1.52618	3.00206	1.49203	3.08097	1.64909	5.84969	2.35858	3.50994	5.21331	0.78773	2.98781
28	1948	Galactose-meto-5TMS(2)			0.55828	0.529253	5.95004	3.27839	2.62949	4.91225	4.16094	3.72845	6.78899	6.95952	5.6787	2.28615	2.03361		4.76251	3.339	4.11174	6.64265	3.50975	4.93295							0.626789													0.141752
29	1986	Galacturonic acid-5TMS(1)						0.102374	0.0798418			0.173121		0.235712	0.118591	0.0513775	0.0369142	0.07743							0.108615	0.0649322	0.0933818	0.190532	0.0426877	0.104902	0.139252	0.034162	0.0872459	0.139116	0.0328761	0.0872215	0.0609988	0.0730636	0.0991885	0.175177	0.0485634	0.0986181	0.15872		0.0877416
30	2060	Galacturonic acid-5TMS(2)					0.022526			0.0256284						0.0289566	0.0284749	0.0240822	0.0271005	0.0271075																	0.0195499	0.0160386	0.0105934
31	1980	Galacturonic acid-meto-5TMS																											0.0975594				0.0479137				0.122289
32	2044	Gluconic acid-6TMS					0.0838642			0.0735767	0.0343933			1.26887	0.041587				0.041856	0.0273289		0.261604	2.77674	0.0898317							0.0301267			0.880236	0.261404	0.0794312	0.00682996			0.0336371			0.652399	0.385803	0.340466
33	2368	Glucose 6-phosphate-meto-6TMS(1)		0.230054	0.144968	0.149443										0.0435323	0.0538664	0.0353061	0.0233073			0.0252241																0.0119687	0.0287606	0.0113758
34	2390	Glucose 6-phosphate-meto-6TMS(2)		0.0271071	0.0290341																2.6573
35	1922	Glucose-5TMS(1)																							0.632758	0.350974	0.543715	1.12812	0.252194	0.626229	0.838104	0.306311	0.492961	0.912948	0.353249	0.505801	0.348098	0.430286	0.601376	1.08486	0.365581	0.68068	1.027		0.555383
36	2002	Glucose-5TMS(2)																	0.218235															0.0156487			0.386154	0.473134	0.666184
37	1930	Glucose-meto-5TMS(1)					22.8579		11.6124						22.7455	2.97183	2.43526			6.70736					3.05615	2.14285	3.07596	5.23558	1.84738	3.05087	4.86765	2.0803	2.54512	4.20205	1.52618	3.00206	1.49203	3.08097	1.64909	5.84969	2.35858	3.50994	5.21331	0.74812	2.98781
38	1951	Glucose-meto-5TMS(2)			0.55828		5.20677	3.27662	2.62949		2.74097	2.45144	4.47004	4.29618	5.6787	2.28615	2.03361		4.7617	2.15271	2.7405	2.17357	1.952	3.22209							0.626546													0.141752
39	1996	Glucuronic acid-5TMS(1)						0.102374	0.0798418			0.173121		0.235712	0.118591										0.108615	0.0649322	0.0933818	0.190532	0.0426877	0.104902	0.139252	0.034162	0.0872459	0.139116	0.0328761	0.0872215				0.175177	0.0485634	0.0986181	0.15872		0.0877416
40	2045	Glucuronic acid-5TMS(2)					0.039226							0.512984			0.0284749	0.0240822		0.0271075		0.100791	1.08038						0.0485069					0.343621	0.101496	0.0316517	0.0195499	0.0160386	0.0105934				0.265248	0.146028	0.133436
41	1973	Glucuronic acid-meto-5TMS																											0.0975594				0.0479137
42	1670	Glutaconic acid-3TMS(1)																																										0.179964
43	1628	Glutamic acid-3TMS																																0.00530862				0.00847266	0.00520503	0.0138112			0.0133116
44	1749	Glutamine-3TMS															0.0115688	0.0108509				0.0226577															0.0439131	0.0517164	0.0367029				0.0175501
45	1339	Glyceric acid-3TMS					0.0838865		0.0286442	0.0727933	0.0499518	0.0554232	0.128985	0.0852292	0.0592232	0.0232204	0.0220847	0.0118431	0.0515051	0.0488751	0.060325	0.0852105	0.100222				0.0504382	0.0550718		0.0412471	0.085621	0.0228206	0.0424886	0.137341	0.0591597	0.066758				0.101109	0.0290717	0.0597635	0.227264	0.0381657	0.114177
46	1778	Glycerol 3-phosphate-4TMS		0.525174	0.53007	0.489576	0.306752	0.408936	0.280021	0.478841	0.276785	0.33209	0.407159	0.285889	0.277296	0.376729	0.363863	0.477947	0.399869	0.252977	0.328503	0.484345	0.255656	0.363401	0.37268	0.325893	0.1879	0.123399	0.0938692	0.0476375	0.0242795		0.0196865	0.100987	0.0297068	0.0304782	0.227452	0.298411	0.32045	0.0691857	0.0269093	0.0281183	0.058942	0.0179626	0.035147
47	1278	Glycerol-3TMS		1.0509			1.81898	1.71779	1.34748	1.75077	1.66151	1.51132	2.17043	3.04617	1.71357	1.23387	1.17986	1.1106	1.73619	1.60286	1.61695	2.41674	2.83797	2.15508		0.232616		0.81119			0.728622	0.19628		0.716105						0.988392			0.702007	0.251164
48	1118	Glycine-2TMS		0.0365283	0.0346204		0.035752	0.0662062	0.0325909	0.0361364	0.0505825		0.0591901	0.0839191	0.0275922	0.0507746	0.0224056	0.0186901	0.0407691	0.0441263	0.0312615	0.0320663	0.0511028		0.0230142	0.134361	0.0359713	0.0320981	0.105495	0.0496585	0.0263834	0.0560793	0.0396436	0.0202698	0.0830743	0.0178898	0.037875	0.0201964			0.0473922			0.0343285
49	1316	Glycine-3TMS		1.10388	1.07376	0.562995	1.23642	1.41484	0.570321	1.20813	1.13705	0.754154	1.30837	1.425	0.626525	0.991367	1.06765	0.640262	1.23258	1.0801	0.713333	1.51288	1.61001	0.968082	0.680565	0.600566	0.837157	0.921099	0.656359	0.600447	0.758099	0.834542	0.474699	0.995079	0.930915	0.620195	0.962056	1.06373	0.657899	1.13458	1.08545	0.890205	1.05078	0.835978	0.673842
50	1070	Glycolic acid-2TMS					0.0533817		0.0655204											0.0268191	0.0281875		0.0317071					0.0871262		0.0811663	0.0316249		0.0684148		0.0805681			0.0146926			0.109234
51	2808	Guanosine-5TMS														0.0254102	0.0309429	0.0275482	0.0570505			0.0520704	0.0570371
52	1655	Hexanoylglycine-2TMS																								0.129185				0.0876953		0.149689			0.176127
53	1941	Histidine-3TMS		0.491176	0.275163	0.451575	0.623575	0.307699	0.653836	0.493794	0.203531	0.502718	0.611738	0.278801	0.513053	0.229485	0.254112	0.526478	0.446344	0.168863	0.483295	0.451453	0.257281	0.444576	3.13074	2.94458	2.91347	4.33718	3.64341	4.2665	3.45573	3.10178	3.36095	4.06379	3.62579	3.51962	0.643274	0.688509	0.92756	4.8181	3.96937	3.38381	4.47091	3.39904	3.14786
54	1617	Hypotaurine-3TMS		0.055936			0.0531696			0.0640588			0.0450879			0.0287201	0.0350718	0.02787	0.0560126	0.0379541	0.0216442	0.0582233	0.0329862
55	1822	Hypoxanthine-2TMS		0.120234	0.0624589		0.731989	0.488156	0.391425	0.951179	0.561609	0.607132	0.979566	0.781608	0.628653	0.411458	0.389242	0.377545	0.898498	0.623067	0.682529	1.39306	1.26287	1.11299	0.0777336	0.14766	0.249213	0.153106	0.483569	0.122839	0.281731	0.333408	0.125413	0.433891	0.541015	0.219754	0.158426	0.224191	0.247354	0.201357	0.41683	0.50555	0.55723	0.852939	0.709618
56	3037	Inosine monophosphate-5TMS		0.771647	0.430632	1.14777																															2.85404	3.17877	1.63862
57	2605	Inosine-4TMS					5.45565	5.06835	5.10178					3.79355	3.5958	3.50394	3.15515	3.56817	0.042627			0.0309653			0.136634	0.240404	1.16253	1.12769	1.14634	1.21736	1.89551	1.46299	1.33165	3.21607	2.50084	2.28911	1.27972	1.1905	1.2069	2.35011	1.91566	1.44762	3.81597	2.50065	2.59716
58	2132	Inositol-6TMS(2)		0.173524	0.132842	0.183113	0.17971	0.188284	0.185927	0.211712	0.189065	0.229057	0.207622	0.173158	0.172417	0.176364	0.163031	0.23047	0.209653	0.190933	0.237179	0.256483	0.259363	0.236398	0.0966005	0.111206	0.144096	0.179211	0.15057	0.144019	0.158551	0.145343	0.11837	0.209845	0.138202	0.134536	0.187302	0.170377	0.145229	0.209141	0.184713	0.178567	0.239545	0.153255	0.188192
59	1839	Isocitric acid-4TMS																										0.0390563						0.0152686
60	1300	Isoleucine-2TMS					0.0477126	0.0519187	0.0427299	0.0472789	0.0524985	0.0580443	0.0629448	0.0942349	0.0699594	0.0304122	0.0324675	0.0336511	0.0516305	0.0483936	0.0641322	0.0837722	0.155251	0.122316		0.023877	0.0316094	0.0262796	0.0242269	0.0386182	0.0138597		0.0297559	0.026519	0.0153645	0.0306179	0.0321843	0.0324277	0.0338702	0.0290367	0.0293791	0.0235911	0.0240589
61	2947	Isomaltose-meto-8TMS					0.262033			0.309525	0.196969	0.135092		0.431198	0.265865				0.248723	0.116134	0.157969	0.649228	0.423985
62	1057	Lactic acid-2TMS		2.79784	3.49831	4.75242	5.98708	8.24221	7.34307	2.05604	4.56368	4.82665	6.11906	7.46859	4.77602	1.82044	1.7358	1.87465	2.53535	3.36713	3.90253	2.23394	3.75823	4.66864	12.2615	9.94806	14.7253	15.8856	13.6071	16.1988	9.36625	4.68052	13.2234	15.3504	6.56663	9.937	1.13549	1.17967	1.25455	17.8043	15.4943	15.1856	12.351	9.11793	9.71896
63	2845	Lactitol-9TMS					0.793933	0.420427	0.405714	1.44746	0.593428	0.797725	1.0713	0.454284	0.719216	0.337119	0.314817	0.264744	1.35206	0.535013	0.917741	1.60533	0.524297	1.07666
64	2760	Lactose-meto-8TMS(1)					0.567594		0.138232	1.30313	0.196163	2.66086						0.147905	0.0440033
65	2779	Lactose-meto-8TMS(2)													0.0746044				0.605564		0.299553	1.6696	0.361714
66	1277	Leucine-2TMS												0.299182								0.132347	0.276903		0.0222205	0.0279019	0.0220572	0.0425755		0.0377054	0.0250802	0.0340524	0.0282087	0.0434954	0.0285139	0.0478412			0.0297742	0.0448821	0.042388	0.0374017	0.0363202
67	1717	Lysine-3TMS																								0.0802593			0.0413828						0.0171017		0.0212785	0.0162859			0.01632
68	1939	Lysine-4TMS		0.450349	0.459443	0.471	0.624349	0.621781		0.709642	0.65998	0.785673	0.79429	0.886582	0.795149	0.576065	0.613758	0.725256	0.655138	0.660938	0.82843	0.961246	1.32983	1.10031										1.97259			3.33347	3.31212	2.29863	2.1824			2.17371
69	1496	Malic acid-3TMS		0.217236	0.23686	0.222624	0.028596			0.030377				0.0412787	0.0261375	0.023679	0.0195251	0.0273989				0.0325646	0.0825763		0.187399	0.15351	0.0946364	0.0455256	0.046119	0.0799729			0.032148				0.068185	0.0773658	0.0801745	0.0195336	0.0245255		0.012715
70	2923	Maltitol-9TMS								0.309525	0.196969	0.135092		0.431198					0.248723			0.649228
71	2817	Maltose-meto-8TMS(1)					3.12037	2.1651	2.09536	2.17187	1.89349	0.958495	3.01473	1.29599	3.87165	1.62098	1.51253	1.30081	1.93602	0.583146	2.67276	2.59996	0.699607	2.85313				0.138138									0.0260753	0.17122	0.0219327
72	2846	Maltose-meto-8TMS(2)					0.793933	0.420427	0.405714	1.44746	0.593428	0.797725	1.0713	0.454284	0.719216	0.337119	0.314817	0.264744	1.35206	0.535013	0.917741	1.60533	0.524297	1.07666
73	1966	Mannitol-6TMS		0.0273606		0.042811											0.0173122
74	1872	Mannose-5TMS																																0.0707204	0.0352747								0.0457357		0.0441575
75	1918	Mannose-meto-5TMS(1)		2.76228	2.82569	2.7537		22.4562		12.7836	7.19046	7.17593				6.03876	7.76423		11.8213			9.15638			3.05615	2.14285	3.07596	5.23558	1.84738	3.05087	4.86765	2.54959	2.54512	4.20205	1.52618	3.00206				5.84969	2.35858	3.50994	5.21331	0.78773	2.98781
76	1937	Mannose-meto-5TMS(2)																							3.05615	2.14285	3.07596	5.23558	1.84738	3.05087	4.86765	2.0803	2.54512	4.20205	1.52618	3.00206	1.49203	3.08097	1.64909	5.84969	2.35858	3.50994	5.21331	0.74812	2.98781
77	1530	Methionine-2TMS					0.0404755	0.0449263	0.0317806	0.0410075	0.0440825	0.0397991		0.0773017	0.0492277	0.0305867	0.0293677	0.0289863	0.0361312	0.0403141	0.0447913	0.0601451	0.114572						0.011892								0.0204535	0.0211513	0.0160254
78	1850	Myristic acid-TMS		0.0142159												0.00719884	0.00802147		0.0119935			0.0134953
79	1665	N-Acetylaspartic acid-2TMS																																0.0139808			0.0754315	0.0740453	0.0602919		0.0308024			0.0186223
80	2114	N-Acetylmannosamine-meto-4TMS		0.0725242	0.051723	0.0731457	0.0760741	0.0746492	0.0757412	0.0907512	0.0787088	0.0980381	0.0827742	0.0696605	0.0710303	0.075036	0.072171	0.0995402	0.0886206	0.08031	0.100914	0.105946	0.107715	0.0928766	0.0378305	0.0317997	0.0591884	0.0727683	0.0430594	0.0405894	0.0465756	0.0612648	0.0288983	0.0885406	0.0405754	0.0597006	0.0798931	0.0722827	0.0634217	0.093276	0.0809028	0.0793146	0.0986813	0.0419413	0.0559638
81	1486	Niacinamide-TMS		0.166851	0.16853	0.174722	0.52876	0.648153	0.401053	0.632347	0.6152	0.565496	0.648383	0.65751	0.427976	0.400176	0.383484	0.386335	0.610086	0.499085	0.523145	0.689774	0.686646	0.532547	0.243355	0.236291	0.502162	0.643412	0.460546	0.625754	0.568571	0.440235	0.522935	0.801522	0.562421	0.604683	0.43015	0.445299	0.484404	0.742778	0.463014	0.544839	0.818401	0.514928	0.667281
82	1624	Ornithine-3TMS																																			0.0318726	0.0346857	0.0166307
83	1836	Ornithine-4TMS		0.0759952	0.0720579		0.259267	0.189999	0.137402	0.376006	0.332594	0.377053	0.221062	0.34368	0.450464	0.120308	0.117206	0.101771	0.218907	0.299344	0.267053		0.594076	0.456021	0.133609	0.170028		0.217041	0.248856	0.113047	0.149691	0.173525	0.082944		0.262548	0.096286	0.584875	0.582184	0.316494	0.249899	0.293817		0.174212	0.239175
84	2046	Palmitic acid-TMS		0.121948		0.327814	0.0668083	0.0455074	0.0374521			0.30361	0.0682296		0.0403753			0.0542965	0.079722		0.264867	0.0606283		0.0400289	0.047104	0.052499	0.0589786	0.0776012	0.0602	0.0676337	0.060306	0.0728164	0.0398361		0.0624571	0.0445487				0.0651594	0.064985	0.0596854	0.0798524	0.0585655	0.0929902
85	2014	Pantothenic acid-3TMS		0.147496	0.112677	0.0859151	0.157636	0.141764	0.0948659	0.187984	0.141174	0.126513	0.173206	0.14491	0.0921976	0.155218	0.14852	0.136741	0.232212	0.173906	0.167775	0.265569	0.224384	0.16056										0.0107368	0.0118505	0.00935861	0.0194348	0.0201828	0.0215828	0.0199444		0.0111527	0.0144712
86	1642	Phenylalanine-2TMS		0.288173	0.194337	0.179376	0.722221	0.680987	0.542818	0.772128	0.736021	0.774761	0.98674	1.43655	0.88145	0.413497	0.39255	0.475288	0.73404	0.636472	0.821876	1.16306	2.15703	1.33475	0.187173	0.194488	0.270057	0.345619	0.247254	0.298768	0.324896	0.244077	0.254167	0.495614	0.274732	0.332525	0.275582	0.29637	0.29353	0.417001	0.306268	0.316663	0.50451	0.249138	0.34085
87	1279	Phosphoric acid-3TMS		5.68259	7.49874	9.18358	12.4069	17.2128	14.8547	4.43417	10.1889	8.95845	14.1787	15.6269	13.5502	5.93862	4.93902	5.68241	4.58003	7.33849	8.45648	4.27721	7.62756	10.2159	17.6618	15.461	20.8274	23.4682	21.0141	24.3186	20.9368	20.9789	20.1047	22.9057	24.8684	21.6706	5.9432	4.74168	4.86338	25.6913	25.0999	21.7325	26.8903	20.208	20.9302
88	1306	Proline-2TMS								0.0288653		0.0394836		0.0382074	0.0470139			0.0128752	0.0230412	0.0216439	0.0319327	0.0577924	0.0982048	0.09664			0.018812	0.0124696	0.016496	0.0286774	0.0107563		0.0236343	0.0140514		0.0257866	0.0202248	0.0218758	0.0172226	0.0214429	0.0209069	0.0191545	0.0175253
89	1759	Putrescine-4TMS		0.0551788			0.0458713			0.0669665			0.0438254				0.017166		0.0481618			0.0554292	0.0465359				0.300323	0.204916	0.266667	0.25382	0.255627	0.365299	0.204916		0.224372					0.234191	0.322108	0.550933	0.21354	0.31077	0.625536
90	1043	Pyruvic acid-meto-TMS																							0.0504303	0.133428	0.148138	0.247191	0.283614	0.335903	0.167858	0.0897549	0.259134	0.113907	0.277169	0.209192	0.136892	0.047314		0.119595	0.129935	0.117549	0.0605839	0.224145	0.140953
91	1646	Rhamnose-4TMS																																0.0145674
92	1657	Ribose-4TMS(1)												0.0276132	0.0186144							0.0188957	0.046733											0.0165455	0.0172797	0.0254222						0.0138794	0.0262525		0.0256058
93	1666	Ribose-4TMS(2)												0.0276132	0.0186144							0.0188957	0.046733											0.0165455	0.0172797	0.0570344						0.0138794	0.0262525	0.00938917	0.0256058
94	1673	Ribose-4TMS(3)													0.0186144							0.0188957												0.0373799	0.0290123	0.0254222				0.01376		0.0138794	0.0486714		0.0256058
95	1691	Ribose-4TMS(4)																										0.0778552		0.0789	0.137427	0.104412	0.101765	0.293792	0.2458	0.22586			0.0200074	0.157969	0.0799683	0.126957	0.225904	0.162832	0.188429
96	1698	Ribose-meto-4TMS						0.105385																			0.0443583	0.024704	0.039377	0.0254694	0.0605176	0.0480057	0.0389493	0.162868	0.144907	0.114106	0.0113763	0.00780089	0.00694973	0.0597175	0.0284377	0.0357827	0.160411	0.0602362	0.108721
97	2137	Ribulose 5-phosphate-meto-5TMS(1)																																			0.00701992		0.0115565
98	2148	Ribulose 5-phosphate-meto-5TMS(2)																																			0.00318456		0.00736929
99	1697	Ribulose-meto-4TMS																												0.0338644	0.0522648	0.0485806	0.0410279	0.104249	0.0806048	0.0930903	0.0112463			0.0482508	0.0277777	0.027979	0.119182	0.0475684	0.0718684
100	1367	Serine-3TMS		0.0525014	0.0243322		0.0841518	0.0462855	0.033631	0.0864235	0.0474162	0.0510873	0.0956741	0.0740436	0.0574157	0.0380865	0.0411162	0.0344939	0.0837517	0.0488745	0.0553885	0.119526	0.118581	0.0887144	0.0779833	0.059228	0.0714862	0.116533	0.0535012	0.0542901	0.0965071	0.0618972	0.043122	0.116704	0.0651301	0.0506051	0.0692794	0.0738926	0.048264	0.128252	0.0775664	0.0762729	0.129301	0.0339324	0.0630352
101	1976	Sorbitol-6TMS				0.0449368
102	1895	Sorbose-5TMS																																										0.0379108
103	1903	Sorbose-meto-5TMS(1)		0.0373146	0.0421716		0.0812233	0.0762461		0.11191	0.108595	0.0534811	0.101403	0.0836399		0.0789927	0.0760401	0.0453794	0.111771	0.0933944	0.0662243	0.148999	0.128786	0.0846773		0.0538317	0.087351	0.072684			0.0810782			0.0139977	0.0408664		0.0223677				0.0317312	0.112343	0.0304438	0.0340658	0.0433032
104	1908	Sorbose-meto-5TMS(2)		0.0373146	0.0623912	0.0400343	0.0812233	0.0762461		0.0585848	0.108595			0.0756652		0.0789927	0.0760401	0.0453794	0.0637158	0.0933944		0.0939538	0.113736	0.0385225	0.101977	0.0538317	0.087351	0.131597		0.098128	0.119931	0.076654	0.0808452	0.0618195	0.0683332	0.0574741	0.0286605			0.196484	0.0317312	0.112343	0.0756208	0.0340658	0.0884801
105	2285	Spermidine-5TMS																																				0.00582127	0.0103555
106	2244	Stearic acid-TMS		0.122722		0.501921	0.089622	0.0450961	0.0424067	0.0277545		0.475201	0.0844176	0.0376812	0.0525427				0.064102		0.390567				0.084199	0.0948842	0.109497	0.120096	0.0811987	0.100643	0.0901947	0.120839	0.0823419	0.0711685	0.109752	0.0690751				0.103922	0.098385	0.102735	0.101502	0.0899627	0.129761
107	1313	Succinic acid-2TMS		0.170956	0.308715	0.434933	0.0511417	0.182387	0.153867			0.0820961	0.0562974		0.0759589	0.115957	0.143204	0.151228			0.0281238				0.357369	0.132953	0.165866		0.0490361								0.0591473	0.146495	0.264433
108	1897	Tagatose-5TMS(1)																																										0.0379108
109	1919	Tagatose-5TMS(2)		2.76228	2.82569	2.7537		22.4562		12.7836	7.19046	7.17593	9.00927	16.6511		6.03876	7.76423	4.60622	11.8213			9.15638		19.5705	3.05615	2.14285	3.07596	5.23558	1.84738	3.05087	4.86765	2.54959	2.54512	4.20205	1.15951	3.00206				5.84969	2.35858	3.50994	5.21331	0.78773	2.98781
110	1879	Tagatose-meto-5TMS(1)								0.0212157						0.0147789	0.0160303		0.0214147	0.0187245		0.0297256	0.0273199
111	1898	Tagatose-meto-5TMS(2)								0.0167272						0.0120745	0.0101435		0.0157815	0.0128433		0.0222451	0.0210028
112	1654	Tartaric acid-4TMS
113	1689	Taurine-3TMS		17.8223	36.4213	54.2151	44.6389	59.5702	57.9878	13.1278	37.6533	37.4485	58.5192	58.3546	56.7044	10.8145	14.8242	19.0495	21.6247	27.5777	31.8671	14.2066	27.4682	26.4646
114	1574	Threonic acid-4TMS		0.0297375	0.0262503					0.0219131						0.0160308	0.0160547	0.0193838	0.0132183
115	1396	Threonine-3TMS		0.133142	0.159749	0.109767	0.223373	0.249195	0.185553	0.238242	0.258332	0.240645	0.30057	0.378337	0.271776	0.200814	0.198264	0.18267	0.241402	0.254433	0.270334	0.353267	0.607388	0.417905	0.168572	0.250891	0.256812	0.250127	0.288427	0.25908	0.204689	0.268424	0.209695	0.260008	0.314747	0.246986	0.30153	0.313553	0.257101	0.278451	0.338174	0.260869	0.299658	0.288967	0.265877
116	1958	Tyrosine-3TMS								0.0267194				0.0354148	0.0228868	0.0148718	0.0136875	0.0180109	0.0267457	0.0181511	0.0265252	0.0418796	0.0587857										0.00506338	0.0277384		0.0117527	0.0170094	0.018605	0.0137145	0.0214924	0.0136106		0.0274549
117	1346	Uracil-2TMS					0.0692706	0.0667038	0.0485486	0.0675747	0.0724692	0.0661323	0.0885993	0.0799865	0.0616551	0.0473765	0.0451515	0.0491104	0.0849231	0.0660572	0.0736937	0.118066	0.118082	0.083362			0.0274865		0.0169495	0.0263665	0.0306988	0.029145	0.0294794	0.0517666	0.0365199	0.0505379	0.0182646	0.0216155	0.0168124	0.0349805	0.0320778	0.0257984	0.0630299		0.0380768
118	1237	Urea-2TMS				1.21874	1.00222	1.54093	1.74417	0.916031			1.01346	1.64844	1.6796						1.25841			1.3055	1.26104	1.40947	2.13731	1.12085	1.4128	1.90437	1.40267	1.20683	1.47417	1.83173	1.49199	2.25124	1.37353	1.45165	2.18332	1.97921	1.69462	1.93755	1.89662	1.26468	1.85937
119	1220	Valine-2TMS		0.116256	0.126645	0.112452	0.315256	0.337729	0.232635	0.304585	0.3418	0.346073	0.44092	0.621438	0.402229	0.216817	0.217499	0.21694	0.317157	0.341347	0.370978	0.547862	0.974398	0.654746	0.130272	0.169528	0.204426	0.191773	0.191674	0.221812	0.156334	0.174718	0.184125	0.191576	0.18983	0.198162	0.204797	0.215849	0.210487	0.210956	0.222965	0.214634	0.228063	0.159145	0.206975
120	2040	Xanthine-3TMS					0.0195785			0.0330783									0.0224345			0.0372958
aNumbers before trimethylsilyl (TMS) indicate number of TMS groups of metabolite derivatives.

## Sheet: Table S2
Table S2 List of unknown metabolites detected by GC-MS.
Retention Index	Muscle type		Dark muscle																					Ordinary muscle
	Storage condition		Control			0°C									5°C									Control			0°C									5°C
			-			3 day			7 day			14 day			1 day			3 day			7 day			-			3 day			7 day			14 day			1 day			3 day			7 day
		Sample ID	a-1	a-2	a-3	b-1	b-2	b-3	c-1	c-2	c-3	d-1	d-2	d-3	e-1	e-2	e-3	f-1	f-2	f-3	g-1	g-2	g-3	h-1	h-2	h-3	i-1	i-2	i-3	j-1	j-2	j-3	k-1	k-2	k-3	l-1	l-2	l-3	m-1	m-2	m-3	n-1	n-2	n-3
	Peak No.
1059	u1		0.623592	0.43991	0.977739	1.2383	1.73911	1.27763	0.626082	1.50473	1.40421	1.20511	2.05282	0.906337	0.216833	0.355326	0.22672	0.663438	0.513313	0.475144	0.815718	1.11377	0.435414	1.35299	1.79041	2.50404	1.9748	3.42307	3.6985	1.96505	0.624427	2.44084	3.58425	2.44167	2.54804	0.32341	0.333523	0.335207	4.00056	2.6564	2.84562	5.03585	1.86874	3.18071
1066	u2																																			0.0117433	0.0122196
1218	u3		0.135419	0.125698	0.110929	0.343883	0.316085	0.183605	0.389924	0.512562	0.42498	0.409073	0.727239	0.321033	0.215711	0.325511	0.291315	0.416315	0.37471	0.3222	0.708358	1.39705	0.545508	0.136385	0.162237	0.222924	0.173001	0.229701	0.238988	0.103817	0.126944	0.15909	0.2028	0.186074	0.219918	0.260769	0.276377	0.252361	0.222844	0.166882	0.253259	0.28712	0.110854	0.178973
1228	u4		0.665571	1.31681	1.82645	0.293191	0.863514	1.17691	0.222162	1.0539	1.93677	0.625651	0.220322	1.13383	0.233649	0.202293	0.340384	0.266981	0.226006	0.250139	0.427151	0.317386	0.5189	0.246605	0.0651547	0.125589	0.218303	0.0765828	0.139365	0.135685	0.128652	0.0715801	0.124106	0.115792	0.199843	0.272384	0.277917	0.442125	0.117763	0.0789941	0.157682	0.083414	0.0683671	0.126516
1241	u5														0.0425446		0.0249835
1271	u6				0.706019																					0.381748		0.623856	0.624552							0.644941	0.669933	0.524473		0.548473
1273	u7		0.288272	0.204326	0.188879	0.400656	0.345592	0.171108	0.42434	0.439725	0.405241	0.37848	0.507546	0.255248	0.290974	0.367547	0.270322	0.401556	0.271458	0.216134	0.578817	0.638348	0.278382	0.33671	0.218929	0.172757	0.226339	0.166904	0.1978	0.183886	0.151283	0.147386	0.303286	0.20766	0.202145	0.1962	0.211186	0.187052	0.320082	0.163945	0.230307	0.44313	0.125597	0.212499
1273	u8		0.288272	0.204326	0.188879	0.400656	0.345592	0.171108	0.42434	0.439725	0.405241	0.37848	0.507546	0.255248	0.290974	0.367547	0.270322	0.401556	0.271458	0.216134	0.578817	0.638348	0.278382	0.33671	0.218929	0.172757	0.226339	0.166904	0.1978	0.183886	0.151283	0.147386	0.303286	0.20766	0.202145	0.1962	0.211186	0.187052	0.320082	0.163945	0.230307	0.44313	0.125597	0.212499
1275	u9		0.0224737	0.0223507		0.133707	0.138895	0.0796857	0.0971269					0.137033	0.0544736	0.0698095	0.0628264	0.102932	0.0890661
1276	u10																					0.0258834
1276	u11																					0.0258834
1296	u12					0.0514773	0.048732	0.0332566	0.0594349	0.0773113	0.0701787	0.0577543	0.109299	0.0545907	0.0392492	0.0473812	0.0441295	0.0671149	0.0525664	0.0541963	0.107342	0.221151	0.100822		0.0217345	0.0414971		0.0376785	0.0413038				0.0296607	0.0245127	0.035961	0.0410597	0.0415835	0.0405296	0.0318909		0.0397605	0.0448389		0.038522
1315	u13								0.0330596									0.0293699			0.0414943	0.0397753						0.0225064						0.0229948							0.0113994	0.0335849
1341	u14																0.0133493				0.0253596
1360	u15		0.207506	0.0865009		0.251311	0.151713	0.0814114	0.350256	0.229259	0.1947	0.27357	0.272538	0.125514	0.145079	0.169481	0.135806	0.366826	0.171562	0.158145	0.501565	0.512876	0.251033	0.199808	0.130472	0.116033	0.243387	0.18498	0.136477	0.141687	0.106737	0.0876575	0.295387	0.147365	0.132781	0.249946	0.260003	0.164586	0.316015	0.147116	0.143383	0.397432	0.0812461	0.131478
1389	u16		0.0374488	0.0378743		0.0555308	0.0504156	0.0300185	0.0797611	0.089192	0.0686053	0.0650312	0.101078	0.0422075	0.0621539	0.0693611	0.0565189	0.0823835	0.0686353	0.0574786	0.12208	0.212816	0.0846841	0.0326796	0.0508968	0.0555709	0.0444628	0.0740233	0.061001		0.0380672		0.0554209	0.0673143	0.0597967	0.0907821	0.0946106	0.0724832	0.0586003		0.0643142	0.0810543		0.059029
1468	u17			0.0186342					0.0249775						0.0200195	0.0262844		0.0262367	0.0178221		0.0256811					0.0251692	0.0193311	0.0201808	0.0239582					0.0184114		0.0235285	0.0250152	0.0233158			0.0240385	0.0288612		0.022546
1490	u18					0.0227209			0.0371229						0.0239379	0.0277378	0.024838	0.0353269	0.0242126	0.018906	0.0408073	0.0430529						0.0243494	0.0352902					0.0302885	0.0349754	0.0277258	0.0299502	0.0301323			0.0342018	0.0555457		0.0356686
1532	u19																					0.0341684
1542	u20															0.0126255	0.0405877				0.0216407
1550	u21															0.0338457	0.0328461					0.0348988												0.0289783		0.0224846	0.0184418	0.0142884
1559	u22																																			0.450909	0.327383	0.30005
1566	u23															0.0139024	0.014411					0.030081														0.0120738	0.0172248
1573	u24																								0.0305312
1576	u25																								0.0255156			0.0354378	0.0323818					0.0357587	0.0274554	0.230739	0.576201	0.475929			0.0262051			0.0258196
1576	u26																								0.0255156			0.0354378	0.0323818					0.0357587	0.0274554	0.21031	0.499469	0.428527			0.0262051			0.0258196
1576	u27																											0.0185907	0.0177089				0.0333174
1576	u28		0.160682	0.108024	0.103338	0.155816	0.155675	0.107068	0.170098	0.193405	0.106417	0.148285	0.147456	0.10504	0.209073	0.220195	0.213459	0.182586	0.118652	0.0721305	0.167716	0.196058	0.0831272	0.666785	0.649741	0.61419	0.689977	0.806605	0.727878	0.380874	0.467496	0.459575	0.557352	0.730006	0.605689	0.577187	0.428415	0.499196	0.784474	0.651593	0.587192	0.776489	0.491299	0.572682
1579	u29																																					0.0134124
1605	u30																																			0.0133096	0.01493	0.0168102
1618	u31																																			0.0158509	0.0322316	0.0354954				0.0637538
1618	u32																																			0.0158509						0.0637538
1619	u33																																				0.0108238
1621	u34																																				0.0182815	0.0196051				0.0444859
1639	u35																	0.0191282
1645	u36																				0.0264883	0.0551797
1672	u37					0.186531	0.0667847		0.277648	0.234737		0.15779		0.0583839	0.129478	0.238375	0.193822	0.270073			0.317931	0.296931				0.260594			0.260988					0.375735		1.13699	1.1034	0.824784	0.378022		0.159749	0.36529
1685	u38										0.271437	0.23491		0.207406	0.17914	0.176778	0.177255	0.259092		0.213143		0.510798
1685	u39					0.136777		0.0677928	0.233012	0.366353	0.217338	0.213349	0.391939	0.146998	0.132594	0.133378	0.126498	0.204717	0.111229	0.175655	0.219985	0.435609
1686	u40										0.271437					0.176778	0.177255	0.259092
1686	u41					0.230228	0.169234	0.16836	0.497576			0.112896			0.234184	0.299054	0.299673	0.447372	0.276733	0.223468							0.0625578	0.0580301	0.0857858								0.0253669		0.11063	0.0613302
1686	u42					0.230228	0.169234	0.16836	0.497576	0.754605	0.475344	0.112896			0.234184	0.299054	0.299673	0.447372	0.276733	0.376951	0.580218		0.379503														0.0253669
1686	u43										0.271437	0.23491		0.207406	0.17914	0.176778	0.177255	0.259092		0.213143		0.510798
1686	u44										0.271437	0.23491		0.207406	0.17914	0.176778	0.177255	0.259092		0.213143		0.510798
1686	u45					0.230228	0.146057	0.16836	0.497576	0.754605	0.475344	0.409697	0.70389	0.32379	0.305575	0.299054	0.299673	0.447372	0.276733	0.376951	0.580218	0.875258	0.379503														0.0253669
1686	u46					0.230228	0.146057	0.16836	0.497576	0.385047	0.475344	0.409697	0.490601	0.32379	0.305575	0.299054	0.299673	0.447372	0.276733	0.376951	0.580218	0.875258	0.379503				0.0625578									0.0373348	0.0253669	0.0343954
1686	u47							0.0500364		0.348385	0.271437	0.23491	0.194412	0.207406	0.111929	0.176778	0.177255	0.259092	0.136568	0.213143		0.510798
1686	u48					0.136777		0.0677928	0.233012	0.366353	0.217338	0.213349	0.391939	0.146998	0.132594	0.133378	0.126498	0.204717	0.111229	0.175655	0.219985	0.435609
1686	u49																																		0.0232046									0.0255547
1690	u50							0.0445409						0.0451575
1694	u51		0.105422	0.100172	0.208195	0.167811	0.215415	0.171315	0.102459	0.228665	0.224912	0.188074	0.26024	0.157266	0.0958005	0.0983782	0.0939933	0.10266	0.094466	0.0756231	0.10462	0.173009	0.0684025
1721	u52					0.0694126	0.0702227	0.034947	0.127089	0.10559	0.0761	0.0802305	0.0787014	0.0372285	0.0579579	0.0695349	0.0433642	0.166569	0.100453	0.0700416	0.205624	0.175161	0.100178
1733	u53																																			0.0128237		0.0141742
1737	u54		0.12445						0.130043									0.109297			0.140257				0.186038	0.0832392		0.163905								0.28915	0.360059	0.219866
1738	u55		0.205392	0.154516	0.165417	0.169204	0.163428	0.137393	0.23106	0.269794	0.215769		0.203116	0.135261	0.224951	0.252752	0.22596	0.23285	0.191524	0.150565	0.242203	0.246486	0.148593		0.159091	0.17156		0.189688	0.183175		0.121815	0.160827		0.166449	0.169476	0.225244	0.220152	0.209764		0.126915	0.165963	0.225157	0.106119	0.152314
1738	u56		0.205392	0.154516	0.165417	0.169204	0.163428	0.137393	0.23106	0.269794	0.215769	0.168955	0.203116	0.135261	0.224951	0.252752	0.22596	0.23285	0.191524	0.150565	0.242203	0.246486	0.148593		0.159091	0.17156		0.189688	0.183175		0.121815	0.160827		0.166449	0.169476	0.225244	0.220152	0.209764		0.126915	0.165963	0.225157	0.106119	0.152314
1738	u57		0.205392	0.154516	0.165417	0.169204	0.163428	0.137393	0.23106	0.269794	0.215769	0.168955	0.203116	0.135261	0.224951	0.252752	0.22596	0.23285	0.191524	0.150565	0.242203	0.246486	0.148593													0.225244	0.220152	0.209764
1740	u58		3.11077			2.49517			3.46696						3.37547	3.57809	3.28412	3.54426	2.87712		3.62905	3.68094														3.22261	3.17468	3.02322
1763	u59						0.0282031						0.0945883	0.0921879	0.0191499											0.306158											0.0109579	0.0159953
1765	u60		2.30259	1.93338	1.89879	1.25307	1.63671	0.888486	2.41549	1.63997	1.63264	1.59158	1.38795	0.860125	1.87562	2.011	2.30885	2.09439	1.08619	1.19204	2.60236	1.45761	1.44967	1.61561	1.71309	1.7109	0.447011	0.543389	0.207183	0.0783225	0.0495733	0.0563773	0.386282	0.166497	0.188542	1.12613	1.47923	1.47484	0.325636	0.124046	0.131453	0.307168	0.0863981	0.159608
1770	u61																																				0.0322901	0.0205202
1773	u62		0.251713	0.497869	0.253823				0.0283381						0.0185809	0.0237719	0.0285564	0.0277926			0.0273834				0.0237628	0.109148										0.0123114	0.0177566	0.0163187			0.0198159
1778	u63		0.251713	0.544702	0.253823										0.0328196	0.0344677	0.0254562	0.0277926			0.033833					0.109148										0.0183043	0.022694	0.0139281
1798	u64																																			0.0177157
1827	u65					0.0216678			0.0364797						0.0130355	0.0161947	0.0127702	0.0345139			0.0560244	0.0508844
1828	u66																																0.0476754	0.0292235		0.0216148	0.0109308
1828	u67																				0.0437776	0.0345435						0.0285745					0.0371108			0.0402511	0.0443505	0.0262106
1829	u68																																			0.0220313	0.0113231
1830	u69															0.0133544	0.0145251																				0.0667499	0.0382106
1832	u70																																			0.0221867	0.0214457
1846	u71																																					0.0204998
1862	u72																																	0.0628268				0.0167956
1862	u73								0.209265									0.238259				0.185509					0.0329654	0.0611449	0.0407612	0.0305002	0.0399395		0.0386598	0.0628268	0.0372524			0.0167956	0.097904	0.045623	0.0379009	0.101173		0.047284
1862	u74		0.103386	0.0504323					0.333919									0.349033			0.470119						0.0329654	0.0611449	0.0407612	0.0305002	0.0399395		0.0386598	0.0628268	0.0372524			0.0167956	0.097904	0.045623	0.0379009	0.101173		0.047284
1869	u75																																	0.0653515
1877	u76																																			0.0218673	0.0216325	0.0146764
1885	u77																																	0.074561
1885	u78																																	0.074561
1890	u79							0.0348966						0.0358802																	0.023157		0.0434577
1890	u80							0.0348966						0.0358802																			0.0329402
1893	u81		0.221962	0.091933		0.0780245		0.06292	0.104819	0.127726	0.0908189	0.111775	0.192799	0.0353975	0.076846	0.119098	0.100216	0.188676	0.103309	0.127139	0.159	0.0933516														0.069126	0.0349745
1902	u82																																			0.0398792	0.0480192
1911	u83		0.0228086			0.106711	0.0532123	0.0397902	0.187637	0.1095	0.142887	0.165084	0.160087	0.058608	0.0413119	0.0341885	0.0698327	0.155321	0.067675	0.0904748	0.28244	0.174179	0.102541	0.141869	0.0900947	0.115269	0.196597	0.0768735	0.14608	0.113754	0.0391811	0.0970128	0.160811		0.115414	0.0532593	0.069536	0.0907654	0.209284		0.119364	0.215882		0.103559
1912	u84		0.0824642			0.205434	0.165952				0.107675	0.156983		0.131212										0.0289104			0.0391028		0.0334523						0.04077	0.0191038	0.0236696	0.0266785	0.0382797		0.0544389			0.0462834
1914	u85							0.0348966			0.0387296			0.0358802						0.0207377																		0.0147433
1914	u86							0.0348966			0.0387296			0.0358802						0.0207377																		0.0130537
1914	u87													0.0377768																						0.0140256	0.0205912	0.0292297
1916	u88																					0.0307773
1921	u89		0.953925			7.90088	6.23278	3.76825	4.95218	8.24783	6.71062	4.8669	11.0262	7.48232	3.10692	3.03761	2.5335	3.6589	3.55604	3.3593		7.38457														0.765047	1.32752	0.777925			0.748288
1924	u90					0.263918	0.186616	0.122403	0.133567	0.0952017	0.204652	0.112877	0.0713461	0.16132	0.102721	0.0968812	0.0809374	0.133233	0.102369	0.0997872	0.123287	0.254437	0.113387				0.0468136	0.0179133	0.0259971				0.0408674			0.0186183	0.0374178	0.0191068	0.06198			0.0680957		0.0120543
1933	u91		0.0804775	0.068776	0.0683742				0.214666		0.178942		0.241246					0.201556			0.299004			0.34844	0.331565	0.349423	0.44081	0.567954	0.406538	0.283706	0.352326	0.254299	0.454382	0.554578	0.360921				0.558981	0.477503	0.391544	0.667122	0.374567	0.348216
1933	u92		0.0804775	0.068776	0.0683742	0.15025		0.0857934	0.214666		0.178942	0.176732		0.116591	0.149538	0.17674	0.164539	0.201556	0.158335	0.135863	0.299004		0.179828	0.534362	0.316445	0.342594		0.537212		0.530713	0.346566	0.285856		0.442443	0.376567	0.627268	0.638373	0.409953		0.473197	0.380931			0.389219
1933	u93		0.0804775	0.068776	0.0683742	0.15025		0.0857934	0.214666		0.178942	0.176732		0.116591	0.149538	0.17674	0.164539	0.201556	0.158335	0.135863	0.299004		0.179828	0.534362	0.316445	0.342594	0.721017	0.537212	0.45207	0.530713	0.346566	0.285856		0.442443	0.376567	0.627268	0.638373	0.409953		0.473197	0.380931			0.389219
1934	u94																								2.26115	2.28621		3.81596		1.84912	2.37382	1.7052		3.72455	2.43698					3.18391			2.46504	2.3046
1937	u95																																	0.0204343		0.0338847	0.0333595	0.0202643
1942	u96		0.39044	0.187053	0.299384	0.414435	0.19975	0.352755	0.467403	0.211526	0.456578	0.382721	0.238203	0.267883	0.219497	0.268626	0.501025	0.417664	0.134475	0.27009	0.435535	0.260918	0.262716	2.89772	2.38661	3.44399	3.39032	3.28542	3.65994	2.2291	1.83399	2.26138	3.55338	2.95516	3.06894	1.14079	1.1227	0.633136	4.31069	2.58683	3.31415	4.87013	1.93963	3.03929
1942	u97		0.39044	0.187053	0.299384	0.414435	0.19975	0.352755	0.467403	0.211526	0.456578	0.382721	0.238203	0.267883	0.219497	0.268626	0.501025	0.417664	0.134475	0.27009	0.435535	0.260918	0.262716	2.89772	2.38661	3.44399	3.39032	3.28542	3.65994	2.2291	1.83399	2.26138	3.55338	2.95516	3.06894	1.14079	1.1227	0.633136	4.31069	2.58683	3.31415	4.87013	1.93963	3.03929
1942	u98		0.0514499	0.0236774	0.0356442	0.0511232		0.0452294	0.062681		0.0581953	0.0456569		0.0340559	0.0251833	0.0318941	0.0559851	0.0578675		0.0358782	0.0565764	0.0307666		0.489624	0.367357	0.546092	0.581725	0.480816	0.564178	0.362238	0.279563	0.355965	0.618385	0.433954	0.471183				0.775362	0.362009	0.527527	0.828033	0.268757	0.460298
1942	u99														0.0133931	0.0150503	0.0165344	0.025347			0.0384763	0.065317		0.127085	0.0978922	0.138684	0.114436	0.137324	0.139014	0.0804642	0.0626923	0.0785961	0.157026	0.117972	0.114263	0.0138117	0.0149041	0.0083761	0.193065	0.0939996	0.12288	0.208321	0.0755463	0.110841
1943	u100																								0.35826	0.101858
1944	u101																2.26673							0.564618	0.340533	0.339572	0.823545	0.42926	0.547264	0.625188	0.310358	0.362592		0.180197	0.538889	0.128024	0.228982	0.125758		0.305398	0.458848
1944	u102																2.26673							0.564822	0.340533	0.131181	0.823521	0.42926	0.196654	0.625188	0.310358	0.240364		0.180197	0.244523	0.128024	0.228982	0.125758		0.305398	0.200632
1949	u103								0.0309026				0.0341435	0.0172067				0.0309936			0.0462229	0.0287135
1949	u104								0.0287825				0.0341435	0.0172067				0.0348248			0.0454782	0.0287135
1968	u105												0.028358					0.0210532			0.0293468	0.0288729		0.14372			0.112643													0.0912912	0.0626409
1968	u106																					0.0250452			0.0250045	0.0273497		0.024173								0.0468693	0.0523983	0.0457813
1968	u107												0.028358					0.0210532			0.036644	0.0288729		0.14372			0.0618146											0.0104354			0.0626409
1980	u108						0.0358038		0.0593446		0.0447647	0.0536675	0.113819	0.0361481	0.0313134			0.0784298	0.0312078	0.025505	0.0940693	0.0540427	0.770473		0.0455125	0.0446868		0.0325122	0.0462598			0.0254159			0.0370244	0.0317481	0.0590839	0.0313978			0.0366996	0.105255		0.0401686
1980	u109					0.0483905	0.0505351	0.0286834	0.148625	0.0994565	0.120691	0.147673	0.144598	0.0464391	0.0363486			0.113542	0.0361257	0.0601284		0.132933	0.0502248		0.0455125	0.0535064		0.036855	0.0662777			0.0427959			0.0514341		0.0287098	0.0206819			0.0534023	0.105255		0.0475609
1980	u110					0.0566344	0.0505351	0.0332933	0.148625	0.0994565	0.120691	0.147673	0.144598	0.0464391	0.0368305	0.0348749	0.0559519	0.113542	0.0472869	0.070401	0.217628	0.132933	0.0767813		0.0455125	0.0535064		0.036855	0.0662777			0.0427959			0.0514341		0.0287098	0.0584395			0.0534023	0.105255		0.0475609
1980	u111					0.179325	0.108187	0.0671828	0.261857	0.193565	0.22739	0.25047	0.298092	0.102038	0.0680822	0.0594252	0.107083	0.216421	0.0983986	0.136428	0.355324	0.384291	0.14585		0.165152	0.212072		0.138523	0.254473		0.0749763	0.168577	0.27908	0.052707	0.19832	0.0887675	0.101219	0.134619	0.36407	0.0965363	0.204918	0.36097		0.184411
1980	u112					0.113907	0.0505351	0.0332933	0.148625	0.0994565	0.120691	0.0909856	0.144598	0.0464391	0.0368305	0.0348749	0.0559519	0.113542	0.0472869	0.070401	0.0453196	0.144502	0.0511824		0.0455125	0.0535064		0.036855	0.0662777			0.0427959			0.0514341	0.0448746	0.051572	0.0769797			0.0534023	0.105255		0.0475609
1980	u113					0.179325	0.108187	0.0671828	0.158828	0.193565	0.22739	0.130757	0.298092	0.102038	0.0680822	0.0594252	0.107083	0.216421	0.0983986	0.136428	0.0213169	0.384291	0.14585		0.165152	0.212072		0.138523	0.254473		0.0749763	0.168577	0.27908	0.052707	0.19832	0.0887675	0.101219	0.134619	0.36407	0.0965363	0.204918	0.36097		0.184411
1982	u114												0.0269504					0.020386			0.0355631	0.0268154																0.0104354
1984	u115												0.0269504					0.020386			0.0355631	0.0268154																0.0104354
1988	u116							0.0140371							0.0146005		0.0119588
1989	u117																	0.0248238
1990	u118														0.02727	0.0311952	0.0233858	0.0248238																		0.0131618	0.0139337
2011	u119		0.0756168	0.0683889	0.0573248		0.31462	0.200761		0.720514			0.776949	0.398823	0.28103	0.190381	0.136155
2038	u120														0.0247512					0.0337588									0.0290232								0.0236668	0.01917
2043	u121												0.102285
2130	u122					0.0175448			0.0301667						0.0285677	0.0325661	0.0394286	0.0294355	0.0239613	0.0247348	0.0374375	0.0439301						0.0168783								0.0322823	0.029634	0.0231236				0.0385177
2137	u123																0.0178822																				0.0134502
2139	u124												0.0336069						0.0133231	0.0246006	0.0282714	0.0387819
2143	u125																0.0295574																				0.0208274
2344	u126																	0.0658774																		0.022416	0.0338882	0.0762625
2344	u127																	0.0658774																		0.022416	0.0338882	0.0762625
2792	u128															0.0472484	0.0319255	0.213736	0.0675287	0.0885263		0.0732849

## Sheet: Table S3
Table S3 List of VIP values obtainded by OPLS analysis
Dark muscle								Ordinary muscle
0°C				5°C				0°C				5°C
UV		Par		UV		Par		UV		Par		UV		Par
Metabolites	VIP	Metabolites	VIP	Metabolites	VIP	Metabolites	VIP	Metabolites	VIP	Metabolites	VIP	Metabolites	VIP	Metabolites	VIP
Methionine-2TMS	2.44931	Galactose-meto-5TMS(1)	6.15372	Glyceric acid-3TMS	1.94448	Galactose-meto-5TMS(1)	4.57621	Arabinose-meto-4TMS	2.70236	Phosphoric acid-3TMS	5.41683	Arabinose-meto-4TMS	2.14765	Phosphoric acid-3TMS	6.57367
Glycerol-3TMS	2.22278	Taurine-3TMS	4.69857	Glycerol-3TMS	1.92906	Taurine-3TMS	4.53202	Ribose-meto-4TMS	2.70236	Lactic acid-2TMS	5.11725	Ribose-meto-4TMS	2.06389	Lactic acid-2TMS	3.91405
Galactose-meto-5TMS(2)	2.1334	Tagatose-5TMS(5)	3.41134	Tyrosine-3TMS	1.92186	Tagatose-5TMS(5)	4.46578	Ribose-4TMS(4)	2.37995	Inosine-4TMS	4.34276	Uracil-2TMS	2.04637	Inosine-4TMS	3.42242
Phenylalanine-2TMS	2.02669	Mannose-meto-5TMS(1)	3.15569	Ornithine-4TMS	1.88778	Mannose-meto-5TMS(1)	3.03425	Inosine-4TMS	2.24052	Ascorbic acid-4TMS	1.80888	Inosine-4TMS	1.98185	Histidine-3TMS	2.59989
Valine-2TMS	2.01773	Galactose-meto-5TMS(2)	2.94577	Hypoxanthine-2TMS	1.85115	Galactose-meto-5TMS(2)	2.69958	Uracil-2TMS	2.1835	Glucose-meto-5TMS(1)	1.7729	Hypoxanthine-2TMS	1.92981	Creatinine-3TMS	2.07288
Uracil-2TMS	2.00899	Phosphoric acid-3TMS	2.74325	Uracil-2TMS	1.82304	Inosine-4TMS	2.12976	Ribulose-meto-4TMS	2.04035	Mannose-meto-5TMS(2)	1.7729	Fructose 1-phosphate-meto-6TMS(1)	1.91191	Galactose-meto-5TMS(1)	1.87729
Threonine-3TMS	2.00038	Glucose-meto-5TMS(2)	2.1589	Serine-3TMS	1.78306	Phosphoric acid-3TMS	1.67973	Glyceric acid-3TMS	1.93255	Fucose-4TMS(2)	1.72668	Fructose 1-phosphate-meto-6TMS(2)	1.91191	Glucose-meto-5TMS(1)	1.87424
Isoleucine-2TMS	1.97203	Glucose-meto-5TMS(1)	1.71612	Isoleucine-2TMS	1.774	Phenylalanine-2TMS	1.64033	Niacinamide-TMS	1.84636	Creatinine-3TMS	1.72042	N-Acetylaspartic acid-2TMS	1.82787	Mannose-meto-5TMS(2)	1.87424
Hypoxanthine-2TMS	1.96691	Lactic acid-2TMS	1.63901	Methionine-2TMS	1.75472	Glycerol-3TMS	1.63461	Phenylalanine-2TMS	1.82957	Tagatose-5TMS(5)	1.67628	Glycerol 3-phosphate-4TMS	1.79374	Mannose-meto-5TMS(1)	1.78711
2-Aminoethanol-2TMS	1.95381	Phenylalanine-2TMS	1.06432	Valine-2TMS	1.74085	Hypoxanthine-2TMS	1.52005	Ascorbic acid-4TMS	1.75818	Galactose-meto-5TMS(1)	1.66587	Ascorbic acid-4TMS	1.79301	Tagatose-5TMS(5)	1.78711
Lysine-4TMS	1.86766	Glycerol-3TMS	1.05861	Phenylalanine-2TMS	1.74037	Glucose-meto-5TMS(2)	1.5001	Inositol-6TMS(2)	1.66535	Mannose-meto-5TMS(1)	1.66587	Niacinamide-TMS	1.73295	Hypoxanthine-2TMS	1.67543
Niacinamide-TMS	1.85866	Hypoxanthine-2TMS	0.836941	Lysine-4TMS	1.72494	Glucose 6-phosphate-meto-6TMS(2)	1.42726	Hypoxanthine-2TMS	1.64843	Histidine-3TMS	1.55511	Glucuronic acid-5TMS(2)	1.66054	Ascorbic acid-4TMS	1.43415
Galactose-meto-5TMS(1)	1.82033	Fructose 1-phosphate-meto-6TMS(2)	0.754186	2-Aminoethanol-2TMS	1.71533	Glucose-meto-5TMS(1)	1.33392	Sorbose-meto-5TMS(1)	1.60481	Niacinamide-TMS	1.46075	Ribulose-meto-4TMS	1.63429	Lysine-4TMS	1.18634
Alanine-2TMS	1.78428	Fructose 1-phosphate-meto-6TMS(1)	0.753963	Niacinamide-TMS	1.70902	Lactic acid-2TMS	1.32653	Glycerol 3-phosphate-4TMS	1.52795	Hypoxanthine-2TMS	1.18172	Ribose-4TMS(4)	1.63289	Niacinamide-TMS	1.17408
Glyceric acid-3TMS	1.78064	Maltose-meto-8TMS(1)	0.750286	Threonine-3TMS	1.7075	Lactitol-9TMS	1.131	Lysine-3TMS	1.49249	Glycerol 3-phosphate-4TMS	1.16617	Phenylalanine-2TMS	1.61052	Glycerol 3-phosphate-4TMS	1.12451
Glucose-meto-5TMS(2)	1.72008	Inosine-4TMS	0.742771	Inosine-4TMS	1.68922	Maltose-meto-8TMS(2)	1.131	Sorbose-meto-5TMS(2)	1.48566	Urea-2TMS	1.09556	Palmitic acid-TMS	1.57022	Alanine-2TMS	0.926139
Isomaltose-meto-8TMS(1)	1.68373	Niacinamide-TMS	0.686487	Alanine-2TMS	1.68455	Lysine-4TMS	1.12479	Phosphoric acid-3TMS	1.47914	Ribose-4TMS(4)	1.08745	Inositol-6TMS(2)	1.56999	Fucose-4TMS(2)	0.925336
Serine-3TMS	1.60845	Alanine-2TMS	0.684255	Tagatose-meto-5TMS(2)	1.63819	Valine-2TMS	1.10871	Malic acid-3TMS	1.44838	Glycerol-3TMS	1.07455	Asparagine-3TMS	1.51277	Glucose-5TMS(1)	0.848876
Galacturonic acid-5TMS(1)	1.55993	Valine-2TMS	0.683237	Sorbose-meto-5TMS(1)	1.63469	Glucuronic acid-5TMS(2)	1.09024	Fructose-meto-5TMS(1)	1.44441	Arabinose-meto-4TMS	1.06988	Glyceric acid-3TMS	1.39938	Gluconic acid-6TMS	0.83758
Glucuronic acid-5TMS(1)	1.55993	Lysine-4TMS	0.631794	Fructose-meto-5TMS(1)	1.63382	Maltose-meto-8TMS(1)	1.0808	N-Acetylmannosamine-meto-4TMS	1.39399	Ribose-meto-4TMS	1.06988	Malic acid-3TMS	1.38097	Urea-2TMS	0.82485
Malic acid-3TMS	1.50925	Gluconic acid-6TMS	0.622837	Tagatose-meto-5TMS(1)	1.62939	Alanine-2TMS	1.04418	Galacturonic acid-5TMS(1)	1.36356	Phenylalanine-2TMS	1.0112	Glutamine-3TMS	1.37638	Glucuronic acid-5TMS(2)	0.736637
Fructose-meto-5TMS(1)	1.50264	Creatinine-3TMS	0.604438	5-Oxoproline-2TMS	1.62385	Gluconic acid-6TMS	1.00392	Glucuronic acid-5TMS(1)	1.36356	Glycine-3TMS	0.930591	Creatinine-3TMS	1.37167	Phenylalanine-2TMS	0.728299
Succinic acid-2TMS	1.48919	Ornithine-4TMS	0.524754	Inositol-6TMS(2)	1.57638	Ornithine-4TMS	0.959669	Glucose-5TMS(1)	1.32618	Glucose-5TMS(1)	0.901011	Phosphoric acid-3TMS	1.34214	Glycerol-3TMS	0.715179
Sorbose-meto-5TMS(1)	1.4845	Succinic acid-2TMS	0.497452	Pantothenic acid-3TMS	1.56705	Glycine-3TMS	0.899422	Alanine-2TMS	1.31532	Alanine-2TMS	0.774234	Glucose-5TMS(1)	1.33533	Arabinose-meto-4TMS	0.693636
Ornithine-4TMS	1.47152	Threonine-3TMS	0.476391	Galactose-meto-5TMS(2)	1.48674	Niacinamide-TMS	0.897598	Glucose-meto-5TMS(1)	1.29182	Malic acid-3TMS	0.642698	Galactose-meto-5TMS(1)	1.31879	Inosine monophosphate-5TMS	0.675176
Gluconic acid-6TMS	1.40173	Lactitol-9TMS	0.469141	Guanosine-5TMS	1.47735	Fructose 1-phosphate-meto-6TMS(2)	0.864313	Mannose-meto-5TMS(2)	1.29182	Pyruvic acid-meto-TMS	0.5032	Glucose-meto-5TMS(1)	1.31827	Malic acid-3TMS	0.660407
Fructose 1-phosphate-meto-6TMS(1)	1.33913	Maltose-meto-8TMS(2)	0.469141	N-Acetylmannosamine-meto-4TMS	1.47658	Threonine-3TMS	0.804794	Threonine-3TMS	1.28879	Glyceric acid-3TMS	0.489888	Mannose-meto-5TMS(2)	1.31827	Glycine-3TMS	0.641912
Fructose 1-phosphate-meto-6TMS(2)	1.33898	Malic acid-3TMS	0.447339	Tagatose-5TMS(5)	1.45672	Fructose 1-phosphate-meto-6TMS(1)	0.79443	Tagatose-5TMS(5)	1.2807	Inositol-6TMS(2)	0.488991	Galacturonic acid-5TMS(1)	1.30849	Ribose-meto-4TMS	0.637931
Glycine-2TMS	1.33224	Lactose-meto-8TMS(1)	0.435109	Galactose-meto-5TMS(1)	1.41395	Lactose-meto-8TMS(2)	0.589826	Leucine-2TMS	1.2807	Ribulose-meto-4TMS	0.475482	Tyrosine-3TMS	1.29361	Ribose-4TMS(4)	0.579332
Maltitol-9TMS	1.32936	Stearic acid-TMS	0.427616	Proline-2TMS	1.37417	Succinic acid-2TMS	0.50232	Galactose-meto-5TMS(1)	1.27468	Gluconic acid-6TMS	0.45675	Serine-3TMS	1.28847	Ornithine-4TMS	0.570472
5-Oxoproline-2TMS	1.31987	Glycerol 3-phosphate-4TMS	0.426954	Mannose-meto-5TMS(1)	1.35216	Isomaltose-meto-8TMS(1)	0.456674	Mannose-meto-5TMS(1)	1.27468	Threonine-3TMS	0.441939	Gluconic acid-6TMS	1.2671	Inositol-6TMS(2)	0.49905
Tagatose-5TMS(5)	1.27859	Urea-2TMS	0.414999	Glycine-3TMS	1.26028	Glycerol 3-phosphate-4TMS	0.449652	Hexanoylglycine-2TMS	1.25938	Glucuronic acid-5TMS(2)	0.440188	Histidine-3TMS	1.23967	Glyceric acid-3TMS	0.471567
Glycerol 3-phosphate-4TMS	1.265	Glycine-3TMS	0.414954	Urea-2TMS	1.23344	Glyceric acid-3TMS	0.44293	Histidine-3TMS	1.23523	Lysine-3TMS	0.430807	Ribose-4TMS(3)	1.22984	Succinic acid-2TMS	0.462703
Mannose-meto-5TMS(1)	1.22821	Maltitol-9TMS	0.387239	Glutamine-3TMS	1.23306	Pantothenic acid-3TMS	0.430214	Serine-3TMS	1.21681	Uracil-2TMS	0.401346	1,6-Anhydroglucose-3TMS	1.2175	N-Acetylaspartic acid-2TMS	0.441345
Inosine-4TMS	1.22688	Palmitic acid-TMS	0.375282	Lactic acid-2TMS	1.21017	Malic acid-3TMS	0.418366	Lactic acid-2TMS	1.17886	Glycine-2TMS	0.397275	Pantothenic acid-3TMS	1.2144	Ribulose-meto-4TMS	0.400365
Phosphoric acid-3TMS	1.1638	Isomaltose-meto-8TMS(1)	0.346525	Lactitol-9TMS	1.17489	Glucose 6-phosphate-meto-6TMS(1)	0.402511	1,6-Anhydroglucose-3TMS	1.167	Hexanoylglycine-2TMS	0.390916	Isoleucine-2TMS	1.18025	Uracil-2TMS	0.379549
Palmitic acid-TMS	1.09857	Fructose-meto-5TMS(1)	0.229691	Maltose-meto-8TMS(2)	1.17489	Isoleucine-2TMS	0.398399	Fructose 1-phosphate-meto-6TMS(1)	1.15954	Galacturonic acid-5TMS(1)	0.389063	Leucine-2TMS	1.17196	Fucose-4TMS(1)	0.372682
Stearic acid-TMS	1.07615	2-Aminoethanol-2TMS	0.224128	Threonic acid-4TMS	1.15524	Palmitic acid-TMS	0.397947	Glycine-3TMS	1.14504	Glucuronic acid-5TMS(1)	0.389063	Mannose-meto-5TMS(1)	1.16311	Threonine-3TMS	0.369484
Creatinine-3TMS	1.07455	Serine-3TMS	0.195557	Glucose 6-phosphate-meto-6TMS(1)	1.145	Serine-3TMS	0.388624	Fructose-meto-5TMS(2)	1.09531	Succinic acid-2TMS	0.353374	Tagatose-5TMS(5)	1.16311	Fructose-meto-5TMS(2)	0.359942
Sorbose-meto-5TMS(2)	1.06729	Sorbose-meto-5TMS(1)	0.194327	Glucuronic acid-5TMS(2)	1.13939	Fructose-meto-5TMS(1)	0.385454	Glycerol-3TMS	1.08731	Sorbose-meto-5TMS(1)	0.339684	Alanine-2TMS	1.14046	Putrescine-4TMS	0.343121
Glycine-3TMS	1.04248	Glucuronic acid-5TMS(2)	0.174301	Sorbose-meto-5TMS(2)	1.12354	Stearic acid-TMS	0.380888	Fucose-4TMS(2)	1.06582	N-Acetylmannosamine-meto-4TMS	0.326648	Glucuronic acid-5TMS(1)	1.13706	Pyruvic acid-meto-TMS	0.339327
Pantothenic acid-3TMS	1.041	Isoleucine-2TMS	0.172139	Fructose 1-phosphate-meto-6TMS(2)	1.0966	Inositol-6TMS(2)	0.378569	5-Oxoproline-2TMS	1.06062	Ornithine-4TMS	0.293396	N-Acetylmannosamine-meto-4TMS	1.13378	Arabinose-4TMS(2)	0.312154
Lactic acid-2TMS	0.962732	Pantothenic acid-3TMS	0.171307	Phosphoric acid-3TMS	1.07501	Methionine-2TMS	0.377634	Valine-2TMS	1.0491	Sorbose-meto-5TMS(2)	0.289957	Glutamic acid-3TMS	1.10877	Fructose-meto-5TMS(1)	0.311764
Aconitic acid-3TMS	0.864998	Glyceric acid-3TMS	0.166782	Glycerol 3-phosphate-4TMS	1.06512	Sorbose-meto-5TMS(1)	0.375393	2-Hydroxyisobutyric acid-2TMS	1.0365	Valine-2TMS	0.284359	Pyruvic acid-meto-TMS	1.0876	Sorbose-meto-5TMS(1)	0.311764
Fumaric acid-2TMS	0.837972	Methionine-2TMS	0.160601	Palmitic acid-TMS	1.06264	2-Aminoethanol-2TMS	0.360594	Tyrosine-3TMS	1.03045	Arabinose-4TMS(2)	0.273677	5-Oxoproline-2TMS	1.08497	Fructose 1-phosphate-meto-6TMS(1)	0.308563
Inositol-6TMS(2)	0.836055	Sorbose-meto-5TMS(2)	0.152601	Isomaltose-meto-8TMS(1)	1.04134	Uracil-2TMS	0.314719	Isocitric acid-4TMS	1.01934	Fructose-meto-5TMS(1)	0.25073	Fructose-meto-5TMS(2)	1.04935	Fructose 1-phosphate-meto-6TMS(2)	0.308563
Threonic acid-4TMS	0.826948	Galacturonic acid-5TMS(1)	0.146463	Glycolic acid-2TMS	1.03513	Proline-2TMS	0.298182	Urea-2TMS	0.974231	Fructose 1-phosphate-meto-6TMS(1)	0.236146	Threonine-3TMS	1.0257	Galacturonic acid-5TMS(1)	0.300558
Glucose-meto-5TMS(1)	0.81315	Glucuronic acid-5TMS(1)	0.146463	Fructose 1-phosphate-meto-6TMS(1)	1.01764	Maltitol-9TMS	0.295869	Citric acid-4TMS	0.943046	Serine-3TMS	0.235116	Sorbose-meto-5TMS(2)	0.999534	Palmitic acid-TMS	0.300477
Tyrosine-3TMS	0.764815	Fructose-meto-5TMS(2)	0.139142	Taurine-3TMS	1.00943	Tyrosine-3TMS	0.289502	Succinic acid-2TMS	0.865866	Citric acid-4TMS	0.225313	Lysine-4TMS	0.998872	Sorbose-meto-5TMS(2)	0.287211
Taurine-3TMS	0.76126	Glycine-2TMS	0.107792	Malic acid-3TMS	0.920012	Urea-2TMS	0.276947	Glucuronic acid-5TMS(2)	0.847585	Stearic acid-TMS	0.221218	Fucose-4TMS(1)	0.959634	Glucuronic acid-5TMS(1)	0.284331
Hypotaurine-3TMS	0.758597	Inositol-6TMS(2)	0.0976875	Succinic acid-2TMS	0.91464	5-Oxoproline-2TMS	0.26772	Gluconic acid-6TMS	0.84758	5-Oxoproline-2TMS	0.207801	Arabinose-4TMS(2)	0.951141	Glycolic acid-2TMS	0.269802
N-Acetylmannosamine-meto-4TMS	0.755334	Putrescine-4TMS	0.0930314	Creatinine-3TMS	0.793448	Guanosine-5TMS	0.25658	Palmitic acid-TMS	0.837534	Fructose-meto-5TMS(2)	0.207189	Proline-2TMS	0.944699	Glucose-5TMS(2)	0.263826
Ascorbic acid-4TMS	0.697293	5-Oxoproline-2TMS	0.0929079	Myristic acid-TMS	0.791208	Creatinine-3TMS	0.252207	Arabinose-4TMS(2)	0.816298	Leucine-2TMS	0.204917	Valine-2TMS	0.941237	Lysine-3TMS	0.260869
Putrescine-4TMS	0.609452	Uracil-2TMS	0.0873465	Glucose 6-phosphate-meto-6TMS(2)	0.784162	Histidine-3TMS	0.246884	Putrescine-4TMS	0.783809	Putrescine-4TMS	0.2003	Ribose-4TMS(1)	0.930535	Leucine-2TMS	0.253115
Glucuronic acid-5TMS(2)	0.577492	Fumaric acid-2TMS	0.0843818	Glucose-meto-5TMS(2)	0.728504	Inosine monophosphate-5TMS	0.233124	Stearic acid-TMS	0.763868	2-Hydroxyisobutyric acid-2TMS	0.193433	Fructose-meto-5TMS(1)	0.897995	Serine-3TMS	0.248909
Fructose-meto-5TMS(2)	0.514398	Proline-2TMS	0.0807287	Glycine-2TMS	0.718263	N-Acetylmannosamine-meto-4TMS	0.228888	Fructose 1-phosphate-meto-6TMS(2)	0.749368	Isocitric acid-4TMS	0.190221	Sorbose-meto-5TMS(1)	0.897995	Asparagine-3TMS	0.247313
Arabinose-4TMS(2)	0.479703	Histidine-3TMS	0.080668	Maltose-meto-8TMS(1)	0.676296	Fructose-meto-5TMS(2)	0.210186	Glycine-2TMS	0.688044	Tyrosine-3TMS	0.186718	Glycine-3TMS	0.887856	Ribose-4TMS(3)	0.236467
Ribose-4TMS(1)	0.479703	Inosine monophosphate-5TMS	0.0789673	Aconitic acid-3TMS	0.667413	Sorbose-meto-5TMS(2)	0.205351	Proline-2TMS	0.618882	Isoleucine-2TMS	0.164585	Stearic acid-TMS	0.877069	Valine-2TMS	0.235628
Ribose-4TMS(2)	0.479703	Hypotaurine-3TMS	0.0755992	Gluconic acid-6TMS	0.662423	Leucine-2TMS	0.197355	Isoleucine-2TMS	0.600552	Palmitic acid-TMS	0.155066	Lactic acid-2TMS	0.849727	Glutamine-3TMS	0.232253
Glycolic acid-2TMS	0.450807	N-Acetylmannosamine-meto-4TMS	0.0748495	Histidine-3TMS	0.621278	Lactose-meto-8TMS(1)	0.167635	Fumaric acid-2TMS	0.564426	Fructose 1-phosphate-meto-6TMS(2)	0.151779	Ribose-4TMS(2)	0.815216	N-Acetylmannosamine-meto-4TMS	0.221639
Lactitol-9TMS	0.3818	Glucose 6-phosphate-meto-6TMS(1)	0.0473796	Putrescine-4TMS	0.605755	Threonic acid-4TMS	0.145807	Fucose-4TMS(1)	0.547556	2-Aminoethanol-2TMS	0.129302	Urea-2TMS	0.813626	Glycine-2TMS	0.221061
Maltose-meto-8TMS(2)	0.3818	Xanthine-3TMS	0.0457434	Stearic acid-TMS	0.598123	Tagatose-meto-5TMS(1)	0.140474	Pyruvic acid-meto-TMS	0.529757	Glycolic acid-2TMS	0.128871	Glycerol-3TMS	0.741853	5-Oxoproline-2TMS	0.217998
Maltose-meto-8TMS(1)	0.214711	Threonic acid-4TMS	0.031553	Adipic acid-2TMS	0.541963	Tagatose-meto-5TMS(2)	0.126507	Ornithine-4TMS	0.502217	Fucose-4TMS(1)	0.117958	Fucose-4TMS(2)	0.735255	Maltose-meto-8TMS(1)	0.217945
Lactose-meto-8TMS(1)	0.175577	Glycolic acid-2TMS	0.0298767	Fructose-meto-5TMS(2)	0.507219	Hypotaurine-3TMS	0.117261	2-Aminoethanol-2TMS	0.498431	Mannose-5TMS(1)	0.106033	Succinic acid-2TMS	0.7014	Fumaric acid-2TMS	0.189032
1,6-Anhydroglucose-3TMS	0.0719697	Mannitol-6TMS	0.0235337	Lactose-meto-8TMS(1)	0.479144	Glycine-2TMS	0.116849	Ribose-4TMS(3)	0.475289	Fumaric acid-2TMS	0.0988693	Glycolic acid-2TMS	0.621275	Stearic acid-TMS	0.149457
Histidine-3TMS	0.0616236	Tyrosine-3TMS	0.0221665	Glucose-meto-5TMS(1)	0.422054	Putrescine-4TMS	0.0959031	Mannose-5TMS(1)	0.327402	Ribose-4TMS(2)	0.0927176	Fumaric acid-2TMS	0.593468	Tyrosine-3TMS	0.141919
Inosine monophosphate-5TMS	0.0540063	Galacturonic acid-5TMS(2)	0.0219289	Mannitol-6TMS	0.417618	Glutamine-3TMS	0.0927148	Creatinine-3TMS	0.322679	1,6-Anhydroglucose-3TMS	0.052948	Glucose 6-phosphate-meto-6TMS(1)	0.5881	2-Hydroxyisobutyric acid-2TMS	0.132037
Glucose 6-phosphate-meto-6TMS(2)	0.0480346	Aconitic acid-3TMS	0.0201723	Maltitol-9TMS	0.405357	Ribose-4TMS(1)	0.086605	Ribose-4TMS(1)	0.293249	Galacturonic acid-meto-5TMS(1)	0.0526647	2-Hydroxyisobutyric acid-2TMS	0.576897	Ribose-4TMS(1)	0.120542
Proline-2TMS	0.0476214	1,6-Anhydroglucose-3TMS	0.0191887	Xanthine-3TMS	0.405357	Ribose-4TMS(2)	0.086605	Ribose-4TMS(2)	0.269991	Glucuronic acid-meto-5TMS(1)	0.0526647	Lysine-3TMS	0.537138	Ribose-4TMS(2)	0.116537
Galacturonic acid-5TMS(2)	0.0324202	Ascorbic acid-4TMS	0.00870956	Hypotaurine-3TMS	0.352895	Mannitol-6TMS	0.08414	Glycolic acid-2TMS	0.125075	Ribose-4TMS(1)	0.0404294	Mannose-5TMS(1)	0.501242	Isoleucine-2TMS	0.108327
Xanthine-3TMS	0.0324202	Arabinose-4TMS(2)	0.00385524	Lactose-meto-8TMS(2)	0.306291	Aconitic acid-3TMS	0.0722286	Pantothenic acid-3TMS	0.0709433	Proline-2TMS	0.0396576	Ornithine-4TMS	0.473234	Pantothenic acid-3TMS	0.105271
Glucose 6-phosphate-meto-6TMS(1)	0.0272456	Ribose-4TMS(1)	0.00385524	Ascorbic acid-4TMS	0.229245	Dopamine-4TMS	0.0641036	Galacturonic acid-meto-5TMS(1)	0.0577146	Ribose-4TMS(3)	0.0365623	Putrescine-4TMS	0.396608	Glucose 6-phosphate-meto-6TMS(1)	0.0981625
Urea-2TMS	0.0165804	Ribose-4TMS(2)	0.00385524	1,6-Anhydroglucose-3TMS	0.226154	Xanthine-3TMS	0.0569933	Glucuronic acid-meto-5TMS(1)	0.0577146	Pantothenic acid-3TMS	0.0305225	Maltose-meto-8TMS(1)	0.396002	Glutamic acid-3TMS	0.09066
Mannitol-6TMS	0.00847954	Glucose 6-phosphate-meto-6TMS(2)	0.00349899	Galacturonic acid-5TMS(2)	0.206022	Glycolic acid-2TMS	0.055354	4-Aminobutyric acid-3TMS	0	4-Aminobutyric acid-3TMS	0	Glycine-2TMS	0.389027	Ornithine-3TMS	0.0734065
4-Aminobutyric acid-3TMS	0	4-Aminobutyric acid-3TMS	0	Dopamine-4TMS	0.14858	Galacturonic acid-5TMS(1)	0.0529903	Aconitic acid-3TMS	0	Aconitic acid-3TMS	0	Aconitic acid-3TMS	0.204211	Proline-2TMS	0.0733124
2-Hydroxyisobutyric acid-2TMS	0	2-Hydroxyisobutyric acid-2TMS	0	Leucine-2TMS	0.14858	Myristic acid-TMS	0.0459323	Adipic acid-2TMS	0	Adipic acid-2TMS	0	Spermidine-5TMS	0.204211	1,6-Anhydroglucose-3TMS	0.0704644
Adipic acid-2TMS	0	Adipic acid-2TMS	0	Ribose-4TMS(1)	0.14858	Fumaric acid-2TMS	0.0438943	Asparagine-3TMS	0	Asparagine-3TMS	0	Inosine monophosphate-5TMS	0.181518	Galacturonic acid-5TMS(2)	0.0461425
Arabinose-meto-4TMS	0	Arabinose-meto-4TMS	0	Ribose-4TMS(2)	0.14858	Adipic acid-2TMS	0.0360119	Chloramphenicol-2TMS	0	Chloramphenicol-2TMS	0	Ornithine-3TMS	0.160663	Methionine-2TMS	0.0391799
Asparagine-3TMS	0	Asparagine-3TMS	0	Fumaric acid-2TMS	0.13984	Ascorbic acid-4TMS	0.0240851	Dopamine-4TMS	0	Dopamine-4TMS	0	Methionine-2TMS	0.153323	Spermidine-5TMS	0.0303108
Chloramphenicol-2TMS	0	Chloramphenicol-2TMS	0	Galacturonic acid-5TMS(1)	0.129497	Galacturonic acid-5TMS(2)	0.0192518	Fructose 6-phosphate-meto-6TMS	0	Fructose 6-phosphate-meto-6TMS	0	Ribulose 5-phosphate-meto-5TMS(1)	0.0875405	Aconitic acid-3TMS	0.0278533
Citric acid-4TMS	0	Citric acid-4TMS	0	Inosine monophosphate-5TMS	0.118853	1,6-Anhydroglucose-3TMS	0.0186859	Galactose-5TMS(1)	0	Galactose-5TMS(1)	0	Ribulose 5-phosphate-meto-5TMS(2)	0.0875405	Ribulose 5-phosphate-meto-5TMS(1)	0.0265307
Dopamine-4TMS	0	Dopamine-4TMS	0	4-Aminobutyric acid-3TMS	0	4-Aminobutyric acid-3TMS	0	Galactose-5TMS(2)	0	Galactose-5TMS(2)	0	Galacturonic acid-5TMS(2)	0.0692225	Ribulose 5-phosphate-meto-5TMS(2)	0.025481
Fructose 6-phosphate-meto-6TMS	0	Fructose 6-phosphate-meto-6TMS	0	2-Hydroxyisobutyric acid-2TMS	0	2-Hydroxyisobutyric acid-2TMS	0	Galactose-meto-5TMS(2)	0	Galactose-meto-5TMS(2)	0	Glucose-5TMS(2)	0.0384439	Mannose-5TMS(1)	0.0211969
Fucose-4TMS(1)	0	Fucose-4TMS(1)	0	Arabinose-4TMS(2)	0	Arabinose-4TMS(2)	0	Galacturonic acid-5TMS(2)	0	Galacturonic acid-5TMS(2)	0	2-Aminoethanol-2TMS	0	2-Aminoethanol-2TMS	0
Fucose-4TMS(2)	0	Fucose-4TMS(2)	0	Arabinose-meto-4TMS	0	Arabinose-meto-4TMS	0	Glucose 6-phosphate-meto-6TMS(1)	0	Glucose 6-phosphate-meto-6TMS(1)	0	4-Aminobutyric acid-3TMS	0	4-Aminobutyric acid-3TMS	0
Galactose-5TMS(1)	0	Galactose-5TMS(1)	0	Asparagine-3TMS	0	Asparagine-3TMS	0	Glucose 6-phosphate-meto-6TMS(2)	0	Glucose 6-phosphate-meto-6TMS(2)	0	Adipic acid-2TMS	0	Adipic acid-2TMS	0
Galactose-5TMS(2)	0	Galactose-5TMS(2)	0	Chloramphenicol-2TMS	0	Chloramphenicol-2TMS	0	Glucose-5TMS(2)	0	Glucose-5TMS(2)	0	Chloramphenicol-2TMS	0	Chloramphenicol-2TMS	0
Galacturonic acid-meto-5TMS(1)	0	Galacturonic acid-meto-5TMS(1)	0	Citric acid-4TMS	0	Citric acid-4TMS	0	Glucose-meto-5TMS(2)	0	Glucose-meto-5TMS(2)	0	Citric acid-4TMS	0	Citric acid-4TMS	0
Glucose-5TMS(1)	0	Glucose-5TMS(1)	0	Fructose 6-phosphate-meto-6TMS	0	Fructose 6-phosphate-meto-6TMS	0	Glutaconic acid-3TMS(1)	0	Glutaconic acid-3TMS(1)	0	Dopamine-4TMS	0	Dopamine-4TMS	0
Glucose-5TMS(2)	0	Glucose-5TMS(2)	0	Fucose-4TMS(1)	0	Fucose-4TMS(1)	0	Glutamic acid-3TMS	0	Glutamic acid-3TMS	0	Fructose 6-phosphate-meto-6TMS	0	Fructose 6-phosphate-meto-6TMS	0
Glucuronic acid-meto-5TMS(1)	0	Glucuronic acid-meto-5TMS(1)	0	Fucose-4TMS(2)	0	Fucose-4TMS(2)	0	Glutamine-3TMS	0	Glutamine-3TMS	0	Galactose-5TMS(1)	0	Galactose-5TMS(1)	0
Glutaconic acid-3TMS(1)	0	Glutaconic acid-3TMS(1)	0	Galactose-5TMS(1)	0	Galactose-5TMS(1)	0	Guanosine-5TMS	0	Guanosine-5TMS	0	Galactose-5TMS(2)	0	Galactose-5TMS(2)	0
Glutamic acid-3TMS	0	Glutamic acid-3TMS	0	Galactose-5TMS(2)	0	Galactose-5TMS(2)	0	Hypotaurine-3TMS	0	Hypotaurine-3TMS	0	Galactose-meto-5TMS(2)	0	Galactose-meto-5TMS(2)	0
Glutamine-3TMS	0	Glutamine-3TMS	0	Galacturonic acid-meto-5TMS(1)	0	Galacturonic acid-meto-5TMS(1)	0	Inosine monophosphate-5TMS	0	Inosine monophosphate-5TMS	0	Galacturonic acid-meto-5TMS(1)	0	Galacturonic acid-meto-5TMS(1)	0
Guanosine-5TMS	0	Guanosine-5TMS	0	Glucose-5TMS(1)	0	Glucose-5TMS(1)	0	Isomaltose-meto-8TMS(1)	0	Isomaltose-meto-8TMS(1)	0	Glucose 6-phosphate-meto-6TMS(2)	0	Glucose 6-phosphate-meto-6TMS(2)	0
Hexanoylglycine-2TMS	0	Hexanoylglycine-2TMS	0	Glucose-5TMS(2)	0	Glucose-5TMS(2)	0	Lactitol-9TMS	0	Lactitol-9TMS	0	Glucose-meto-5TMS(2)	0	Glucose-meto-5TMS(2)	0
Isocitric acid-4TMS	0	Isocitric acid-4TMS	0	Glucuronic acid-5TMS(1)	0	Glucuronic acid-5TMS(1)	0	Lactose-meto-8TMS(1)	0	Lactose-meto-8TMS(1)	0	Glucuronic acid-meto-5TMS(1)	0	Glucuronic acid-meto-5TMS(1)	0
Lactose-meto-8TMS(2)	0	Lactose-meto-8TMS(2)	0	Glucuronic acid-meto-5TMS(1)	0	Glucuronic acid-meto-5TMS(1)	0	Lactose-meto-8TMS(2)	0	Lactose-meto-8TMS(2)	0	Glutaconic acid-3TMS(1)	0	Glutaconic acid-3TMS(1)	0
Leucine-2TMS	0	Leucine-2TMS	0	Glutaconic acid-3TMS(1)	0	Glutaconic acid-3TMS(1)	0	Lysine-4TMS	0	Lysine-4TMS	0	Guanosine-5TMS	0	Guanosine-5TMS	0
Lysine-3TMS	0	Lysine-3TMS	0	Glutamic acid-3TMS	0	Glutamic acid-3TMS	0	Maltitol-9TMS	0	Maltitol-9TMS	0	Hexanoylglycine-2TMS	0	Hexanoylglycine-2TMS	0
Mannose-5TMS(1)	0	Mannose-5TMS(1)	0	Hexanoylglycine-2TMS	0	Hexanoylglycine-2TMS	0	Maltose-meto-8TMS(1)	0	Maltose-meto-8TMS(1)	0	Hypotaurine-3TMS	0	Hypotaurine-3TMS	0
Mannose-meto-5TMS(2)	0	Mannose-meto-5TMS(2)	0	Isocitric acid-4TMS	0	Isocitric acid-4TMS	0	Maltose-meto-8TMS(2)	0	Maltose-meto-8TMS(2)	0	Isocitric acid-4TMS	0	Isocitric acid-4TMS	0
Myristic acid-TMS	0	Myristic acid-TMS	0	Lysine-3TMS	0	Lysine-3TMS	0	Mannitol-6TMS	0	Mannitol-6TMS	0	Isomaltose-meto-8TMS(1)	0	Isomaltose-meto-8TMS(1)	0
N-Acetylaspartic acid-2TMS	0	N-Acetylaspartic acid-2TMS	0	Mannose-5TMS(1)	0	Mannose-5TMS(1)	0	Methionine-2TMS	0	Methionine-2TMS	0	Lactitol-9TMS	0	Lactitol-9TMS	0
Ornithine-3TMS	0	Ornithine-3TMS	0	Mannose-meto-5TMS(2)	0	Mannose-meto-5TMS(2)	0	Myristic acid-TMS	0	Myristic acid-TMS	0	Lactose-meto-8TMS(1)	0	Lactose-meto-8TMS(1)	0
Pyruvic acid-meto-TMS	0	Pyruvic acid-meto-TMS	0	N-Acetylaspartic acid-2TMS	0	N-Acetylaspartic acid-2TMS	0	N-Acetylaspartic acid-2TMS	0	N-Acetylaspartic acid-2TMS	0	Lactose-meto-8TMS(2)	0	Lactose-meto-8TMS(2)	0
Rhamnose-4TMS(1)	0	Rhamnose-4TMS(1)	0	Ornithine-3TMS	0	Ornithine-3TMS	0	Ornithine-3TMS	0	Ornithine-3TMS	0	Maltitol-9TMS	0	Maltitol-9TMS	0
Ribose-4TMS(3)	0	Ribose-4TMS(3)	0	Pyruvic acid-meto-TMS	0	Pyruvic acid-meto-TMS	0	Rhamnose-4TMS(1)	0	Rhamnose-4TMS(1)	0	Maltose-meto-8TMS(2)	0	Maltose-meto-8TMS(2)	0
Ribose-4TMS(4)	0	Ribose-4TMS(4)	0	Rhamnose-4TMS(1)	0	Rhamnose-4TMS(1)	0	Ribulose 5-phosphate-meto-5TMS(1)	0	Ribulose 5-phosphate-meto-5TMS(1)	0	Mannitol-6TMS	0	Mannitol-6TMS	0
Ribose-meto-4TMS	0	Ribose-meto-4TMS	0	Ribose-4TMS(3)	0	Ribose-4TMS(3)	0	Ribulose 5-phosphate-meto-5TMS(2)	0	Ribulose 5-phosphate-meto-5TMS(2)	0	Myristic acid-TMS	0	Myristic acid-TMS	0
Ribulose 5-phosphate-meto-5TMS(1)	0	Ribulose 5-phosphate-meto-5TMS(1)	0	Ribose-4TMS(4)	0	Ribose-4TMS(4)	0	Sorbitol-6TMS	0	Sorbitol-6TMS	0	Rhamnose-4TMS(1)	0	Rhamnose-4TMS(1)	0
Ribulose 5-phosphate-meto-5TMS(2)	0	Ribulose 5-phosphate-meto-5TMS(2)	0	Ribose-meto-4TMS	0	Ribose-meto-4TMS	0	Sorbose-5TMS	0	Sorbose-5TMS	0	Sorbitol-6TMS	0	Sorbitol-6TMS	0
Ribulose-meto-4TMS	0	Ribulose-meto-4TMS	0	Ribulose 5-phosphate-meto-5TMS(1)	0	Ribulose 5-phosphate-meto-5TMS(1)	0	Spermidine-5TMS	0	Spermidine-5TMS	0	Sorbose-5TMS	0	Sorbose-5TMS	0
Sorbitol-6TMS	0	Sorbitol-6TMS	0	Ribulose 5-phosphate-meto-5TMS(2)	0	Ribulose 5-phosphate-meto-5TMS(2)	0	Tagatose-5TMS(3)	0	Tagatose-5TMS(3)	0	Tagatose-5TMS(3)	0	Tagatose-5TMS(3)	0
Sorbose-5TMS	0	Sorbose-5TMS	0	Ribulose-meto-4TMS	0	Ribulose-meto-4TMS	0	Tagatose-meto-5TMS(1)	0	Tagatose-meto-5TMS(1)	0	Tagatose-meto-5TMS(1)	0	Tagatose-meto-5TMS(1)	0
Spermidine-5TMS	0	Spermidine-5TMS	0	Sorbitol-6TMS	0	Sorbitol-6TMS	0	Tagatose-meto-5TMS(2)	0	Tagatose-meto-5TMS(2)	0	Tagatose-meto-5TMS(2)	0	Tagatose-meto-5TMS(2)	0
Tagatose-5TMS(3)	0	Tagatose-5TMS(3)	0	Sorbose-5TMS	0	Sorbose-5TMS	0	Taurine-3TMS	0	Taurine-3TMS	0	Taurine-3TMS	0	Taurine-3TMS	0
Tagatose-meto-5TMS(1)	0	Tagatose-meto-5TMS(1)	0	Spermidine-5TMS	0	Spermidine-5TMS	0	Threonic acid-4TMS	0	Threonic acid-4TMS	0	Threonic acid-4TMS	0	Threonic acid-4TMS	0
Tagatose-meto-5TMS(2)	0	Tagatose-meto-5TMS(2)	0	Tagatose-5TMS(3)	0	Tagatose-5TMS(3)	0	Xanthine-3TMS	0	Xanthine-3TMS	0	Xanthine-3TMS	0	Xanthine-3TMS	0
UV: unit variance-scaling, Par: pareto-scaling

## Sheet: Table S4
Table S4 List of coefficients obtainded by OPLS analysis
Dark muscle								Ordinary muscle
0°C				5°C				0°C				5°C
UV		Par		UV		Par		UV		Par		UV		Par
Metabolites	Coefficinet	Metabolites	Coefficinet	Metabolites	Coefficinet	Metabolites	Coefficinet	Metabolites	Coefficinet	Metabolites	Coefficinet	Metabolites	Coefficinet	Metabolites	Coefficinet
1,6-Anhydroglucose-3TMS	-0.00479103	1,6-Anhydroglucose-3TMS	-0.00123072	1,6-Anhydroglucose-3TMS	0.0155085	1,6-Anhydroglucose-3TMS	0.00537575	1,6-Anhydroglucose-3TMS	-0.0346531	1,6-Anhydroglucose-3TMS	-0.0157117	1,6-Anhydroglucose-3TMS	-0.0440896	1,6-Anhydroglucose-3TMS	-0.0192521
2-Aminoethanol-2TMS	0.0329664	2-Aminoethanol-2TMS	0.0295041	2-Aminoethanol-2TMS	0.0262653	2-Aminoethanol-2TMS	0.0337972	2-Aminoethanol-2TMS	-0.00974804	2-Aminoethanol-2TMS	-0.0129038	2-Aminoethanol-2TMS	0	2-Aminoethanol-2TMS	0
4-Aminobutyric acid-3TMS	0	4-Aminobutyric acid-3TMS	0	4-Aminobutyric acid-3TMS	0	4-Aminobutyric acid-3TMS	0	4-Aminobutyric acid-3TMS	0	4-Aminobutyric acid-3TMS	0	4-Aminobutyric acid-3TMS	0	4-Aminobutyric acid-3TMS	0
2-Hydroxyisobutyric acid-2TMS	0	2-Hydroxyisobutyric acid-2TMS	0	2-Hydroxyisobutyric acid-2TMS	0	2-Hydroxyisobutyric acid-2TMS	0	2-Hydroxyisobutyric acid-2TMS	-0.0132814	2-Hydroxyisobutyric acid-2TMS	0.0152042	2-Hydroxyisobutyric acid-2TMS	-0.00213191	2-Hydroxyisobutyric acid-2TMS	-0.101902
5-Oxoproline-2TMS	0.01947	5-Oxoproline-2TMS	0.0100852	5-Oxoproline-2TMS	0.0382428	5-Oxoproline-2TMS	0.0440841	5-Oxoproline-2TMS	-0.023335	5-Oxoproline-2TMS	-0.00358945	5-Oxoproline-2TMS	-0.0217232	5-Oxoproline-2TMS	-0.137126
Aconitic acid-3TMS	-0.0137594	Aconitic acid-3TMS	-0.00163081	Aconitic acid-3TMS	0.0280896	Aconitic acid-3TMS	0.0192236	Aconitic acid-3TMS	0	Aconitic acid-3TMS	0	Aconitic acid-3TMS	-0.00489249	Aconitic acid-3TMS	0.00618417
Adipic acid-2TMS	0	Adipic acid-2TMS	0	Adipic acid-2TMS	-0.00794204	Adipic acid-2TMS	-0.00364798	Adipic acid-2TMS	0	Adipic acid-2TMS	0	Adipic acid-2TMS	0	Adipic acid-2TMS	0
Alanine-2TMS	0.0227761	Alanine-2TMS	0.0324066	Alanine-2TMS	0.0475826	Alanine-2TMS	0.156747	Alanine-2TMS	-0.0410688	Alanine-2TMS	-0.0129069	Alanine-2TMS	0.00764211	Alanine-2TMS	0.0560823
Arabinose-4TMS(2)	0.00464028	Arabinose-4TMS(2)	-0.000125367	Arabinose-4TMS(2)	0	Arabinose-4TMS(2)	0	Arabinose-4TMS(2)	-0.0123321	Arabinose-4TMS(2)	-4.42043e-05	Arabinose-4TMS(2)	0.0325652	Arabinose-4TMS(2)	0.151214
Arabinose-meto-4TMS	0	Arabinose-meto-4TMS	0	Arabinose-meto-4TMS	0	Arabinose-meto-4TMS	0	Arabinose-meto-4TMS	0.0769608	Arabinose-meto-4TMS	0.264418	Arabinose-meto-4TMS	0.0517627	Arabinose-meto-4TMS	0.13551
Ascorbic acid-4TMS	0.00688499	Ascorbic acid-4TMS	-0.000137749	Ascorbic acid-4TMS	-0.00606032	Ascorbic acid-4TMS	-0.00429074	Ascorbic acid-4TMS	-0.0663497	Ascorbic acid-4TMS	-0.356068	Ascorbic acid-4TMS	-0.0526089	Ascorbic acid-4TMS	-0.296412
Asparagine-3TMS	0	Asparagine-3TMS	0	Asparagine-3TMS	0	Asparagine-3TMS	0	Asparagine-3TMS	0	Asparagine-3TMS	0	Asparagine-3TMS	-0.0205265	Asparagine-3TMS	0.0158997
Chloramphenicol-2TMS	0	Chloramphenicol-2TMS	0	Chloramphenicol-2TMS	0	Chloramphenicol-2TMS	0	Chloramphenicol-2TMS	0	Chloramphenicol-2TMS	0	Chloramphenicol-2TMS	0	Chloramphenicol-2TMS	0
Citric acid-4TMS	0	Citric acid-4TMS	0	Citric acid-4TMS	0	Citric acid-4TMS	0	Citric acid-4TMS	0.029878	Citric acid-4TMS	0.0452586	Citric acid-4TMS	0	Citric acid-4TMS	0
Creatinine-3TMS	0.0137054	Creatinine-3TMS	0.0013863	Creatinine-3TMS	-0.00707874	Creatinine-3TMS	0.0599773	Creatinine-3TMS	-0.00944782	Creatinine-3TMS	-0.407419	Creatinine-3TMS	0.0361892	Creatinine-3TMS	0.310245
Dopamine-4TMS	0	Dopamine-4TMS	0	Dopamine-4TMS	-0.00783615	Dopamine-4TMS	0.00126319	Dopamine-4TMS	0	Dopamine-4TMS	0	Dopamine-4TMS	0	Dopamine-4TMS	0
Fructose 1-phosphate-meto-6TMS(1)	-0.017941	Fructose 1-phosphate-meto-6TMS(1)	-0.0211558	Fructose 1-phosphate-meto-6TMS(1)	-0.0134253	Fructose 1-phosphate-meto-6TMS(1)	0.0012481	Fructose 1-phosphate-meto-6TMS(1)	0.0392426	Fructose 1-phosphate-meto-6TMS(1)	0.057941	Fructose 1-phosphate-meto-6TMS(1)	0.0551343	Fructose 1-phosphate-meto-6TMS(1)	0.0841391
Fructose 1-phosphate-meto-6TMS(2)	-0.0179381	Fructose 1-phosphate-meto-6TMS(2)	-0.0211616	Fructose 1-phosphate-meto-6TMS(2)	-0.0140976	Fructose 1-phosphate-meto-6TMS(2)	-0.0616611	Fructose 1-phosphate-meto-6TMS(2)	-0.00715368	Fructose 1-phosphate-meto-6TMS(2)	0.0332087	Fructose 1-phosphate-meto-6TMS(2)	0.0551343	Fructose 1-phosphate-meto-6TMS(2)	0.0841391
Fructose 6-phosphate-meto-6TMS	0	Fructose 6-phosphate-meto-6TMS	0	Fructose 6-phosphate-meto-6TMS	0	Fructose 6-phosphate-meto-6TMS	0	Fructose 6-phosphate-meto-6TMS	0	Fructose 6-phosphate-meto-6TMS	0	Fructose 6-phosphate-meto-6TMS	0	Fructose 6-phosphate-meto-6TMS	0
Fructose-meto-5TMS(1)	0.0230846	Fructose-meto-5TMS(1)	0.0220451	Fructose-meto-5TMS(1)	0.0230954	Fructose-meto-5TMS(1)	0.0410737	Fructose-meto-5TMS(1)	-0.0437809	Fructose-meto-5TMS(1)	-0.133976	Fructose-meto-5TMS(1)	-0.0251248	Fructose-meto-5TMS(1)	0.00840907
Fructose-meto-5TMS(2)	0.00490467	Fructose-meto-5TMS(2)	-0.0025077	Fructose-meto-5TMS(2)	0.0136878	Fructose-meto-5TMS(2)	-0.00293936	Fructose-meto-5TMS(2)	-0.00152569	Fructose-meto-5TMS(2)	-0.00527667	Fructose-meto-5TMS(2)	-0.00544937	Fructose-meto-5TMS(2)	0.0346769
Fucose-4TMS(1)	0	Fucose-4TMS(1)	0	Fucose-4TMS(1)	0	Fucose-4TMS(1)	0	Fucose-4TMS(1)	0.0220656	Fucose-4TMS(1)	0.101617	Fucose-4TMS(1)	0.00736588	Fucose-4TMS(1)	-0.243794
Fucose-4TMS(2)	0	Fucose-4TMS(2)	0	Fucose-4TMS(2)	0	Fucose-4TMS(2)	0	Fucose-4TMS(2)	0.0300788	Fucose-4TMS(2)	0.271218	Fucose-4TMS(2)	0.00749782	Fucose-4TMS(2)	-0.368824
Fumaric acid-2TMS	-0.0130419	Fumaric acid-2TMS	-0.00729823	Fumaric acid-2TMS	-0.00175738	Fumaric acid-2TMS	-0.00101515	Fumaric acid-2TMS	0.000467529	Fumaric acid-2TMS	0.0117612	Fumaric acid-2TMS	-0.00999688	Fumaric acid-2TMS	0.0598418
Galactose-5TMS(1)	0	Galactose-5TMS(1)	0	Galactose-5TMS(1)	0	Galactose-5TMS(1)	0	Galactose-5TMS(1)	0	Galactose-5TMS(1)	0	Galactose-5TMS(1)	0	Galactose-5TMS(1)	0
Galactose-5TMS(2)	0	Galactose-5TMS(2)	0	Galactose-5TMS(2)	0	Galactose-5TMS(2)	0	Galactose-5TMS(2)	0	Galactose-5TMS(2)	0	Galactose-5TMS(2)	0	Galactose-5TMS(2)	0
Galactose-meto-5TMS(1)	0.0304834	Galactose-meto-5TMS(1)	0.364285	Galactose-meto-5TMS(1)	0.0268669	Galactose-meto-5TMS(1)	-0.0101527	Galactose-meto-5TMS(1)	-0.0162808	Galactose-meto-5TMS(1)	-0.0099406	Galactose-meto-5TMS(1)	-0.0110021	Galactose-meto-5TMS(1)	-0.00685342
Galactose-meto-5TMS(2)	0.0341346	Galactose-meto-5TMS(2)	0.259384	Galactose-meto-5TMS(2)	0.0297761	Galactose-meto-5TMS(2)	0.257806	Galactose-meto-5TMS(2)	0	Galactose-meto-5TMS(2)	0	Galactose-meto-5TMS(2)	0	Galactose-meto-5TMS(2)	0
Galacturonic acid-5TMS(1)	0.0245171	Galacturonic acid-5TMS(1)	0.0225866	Galacturonic acid-5TMS(1)	0.000712419	Galacturonic acid-5TMS(1)	0.01846	Galacturonic acid-5TMS(1)	-0.0252373	Galacturonic acid-5TMS(1)	0.007464	Galacturonic acid-5TMS(1)	-0.0146496	Galacturonic acid-5TMS(1)	0.0112572
Galacturonic acid-5TMS(2)	0.00223398	Galacturonic acid-5TMS(2)	0.00057759	Galacturonic acid-5TMS(2)	-0.00240578	Galacturonic acid-5TMS(2)	-0.00412007	Galacturonic acid-5TMS(2)	0	Galacturonic acid-5TMS(2)	0	Galacturonic acid-5TMS(2)	0.00109309	Galacturonic acid-5TMS(2)	-0.0231622
Galacturonic acid-meto-5TMS(1)	0	Galacturonic acid-meto-5TMS(1)	0	Galacturonic acid-meto-5TMS(1)	0	Galacturonic acid-meto-5TMS(1)	0	Galacturonic acid-meto-5TMS(1)	-0.00861416	Galacturonic acid-meto-5TMS(1)	-0.0263412	Galacturonic acid-meto-5TMS(1)	0	Galacturonic acid-meto-5TMS(1)	0
Gluconic acid-6TMS	0.0209293	Gluconic acid-6TMS	0.0380109	Gluconic acid-6TMS	-0.0109079	Gluconic acid-6TMS	0.0154113	Gluconic acid-6TMS	0.00343455	Gluconic acid-6TMS	0.130756	Gluconic acid-6TMS	0.0303033	Gluconic acid-6TMS	-0.0653245
Glucose 6-phosphate-meto-6TMS(1)	0.000174915	Glucose 6-phosphate-meto-6TMS(1)	0.00177575	Glucose 6-phosphate-meto-6TMS(1)	-0.0120225	Glucose 6-phosphate-meto-6TMS(1)	-0.0345465	Glucose 6-phosphate-meto-6TMS(1)	0	Glucose 6-phosphate-meto-6TMS(1)	0	Glucose 6-phosphate-meto-6TMS(1)	0.00338613	Glucose 6-phosphate-meto-6TMS(1)	-0.022524
Glucose 6-phosphate-meto-6TMS(2)	-0.000464588	Glucose 6-phosphate-meto-6TMS(2)	-6.51367e-05	Glucose 6-phosphate-meto-6TMS(2)	0.0133853	Glucose 6-phosphate-meto-6TMS(2)	-0.0896019	Glucose 6-phosphate-meto-6TMS(2)	0	Glucose 6-phosphate-meto-6TMS(2)	0	Glucose 6-phosphate-meto-6TMS(2)	0	Glucose 6-phosphate-meto-6TMS(2)	0
Glucose-5TMS(1)	0	Glucose-5TMS(1)	0	Glucose-5TMS(1)	0	Glucose-5TMS(1)	0	Glucose-5TMS(1)	-0.013564	Glucose-5TMS(1)	0.0549136	Glucose-5TMS(1)	-0.00760891	Glucose-5TMS(1)	0.0985394
Glucose-5TMS(2)	0	Glucose-5TMS(2)	0	Glucose-5TMS(2)	0	Glucose-5TMS(2)	0	Glucose-5TMS(2)	0	Glucose-5TMS(2)	0	Glucose-5TMS(2)	-0.000209688	Glucose-5TMS(2)	0.114324
Glucose-meto-5TMS(1)	0.0131431	Glucose-meto-5TMS(1)	0.0967343	Glucose-meto-5TMS(1)	0.0135728	Glucose-meto-5TMS(1)	0.176625	Glucose-meto-5TMS(1)	-0.0177639	Glucose-meto-5TMS(1)	0.0265119	Glucose-meto-5TMS(1)	-0.0113413	Glucose-meto-5TMS(1)	-0.0143868
Glucose-meto-5TMS(2)	0.0271558	Glucose-meto-5TMS(2)	0.112762	Glucose-meto-5TMS(2)	-0.0136292	Glucose-meto-5TMS(2)	-0.218196	Glucose-meto-5TMS(2)	0	Glucose-meto-5TMS(2)	0	Glucose-meto-5TMS(2)	0	Glucose-meto-5TMS(2)	0
Glucuronic acid-5TMS(1)	0.0245171	Glucuronic acid-5TMS(1)	0.0225866	Glucuronic acid-5TMS(1)	0	Glucuronic acid-5TMS(1)	0	Glucuronic acid-5TMS(1)	-0.0252373	Glucuronic acid-5TMS(1)	0.007464	Glucuronic acid-5TMS(1)	-0.0126413	Glucuronic acid-5TMS(1)	0.0224735
Glucuronic acid-5TMS(2)	0.011332	Glucuronic acid-5TMS(2)	0.0285462	Glucuronic acid-5TMS(2)	0.00380711	Glucuronic acid-5TMS(2)	0.0597942	Glucuronic acid-5TMS(2)	0.00646949	Glucuronic acid-5TMS(2)	0.0773619	Glucuronic acid-5TMS(2)	0.0334178	Glucuronic acid-5TMS(2)	0.0279087
Glucuronic acid-meto-5TMS(1)	0	Glucuronic acid-meto-5TMS(1)	0	Glucuronic acid-meto-5TMS(1)	0	Glucuronic acid-meto-5TMS(1)	0	Glucuronic acid-meto-5TMS(1)	-0.00861416	Glucuronic acid-meto-5TMS(1)	-0.0263412	Glucuronic acid-meto-5TMS(1)	0	Glucuronic acid-meto-5TMS(1)	0
Glutaconic acid-3TMS(1)	0	Glutaconic acid-3TMS(1)	0	Glutaconic acid-3TMS(1)	0	Glutaconic acid-3TMS(1)	0	Glutaconic acid-3TMS(1)	0	Glutaconic acid-3TMS(1)	0	Glutaconic acid-3TMS(1)	0	Glutaconic acid-3TMS(1)	0
Glutamic acid-3TMS	0	Glutamic acid-3TMS	0	Glutamic acid-3TMS	0	Glutamic acid-3TMS	0	Glutamic acid-3TMS	0	Glutamic acid-3TMS	0	Glutamic acid-3TMS	0.0174411	Glutamic acid-3TMS	0.0162116
Glutamine-3TMS	0	Glutamine-3TMS	0	Glutamine-3TMS	0.0249294	Glutamine-3TMS	0.0175678	Glutamine-3TMS	0	Glutamine-3TMS	0	Glutamine-3TMS	-0.0330715	Glutamine-3TMS	-0.00805106
Glyceric acid-3TMS	0.0251941	Glyceric acid-3TMS	0.0147258	Glyceric acid-3TMS	0.0363043	Glyceric acid-3TMS	0.0540658	Glyceric acid-3TMS	0.0288207	Glyceric acid-3TMS	0.144947	Glyceric acid-3TMS	0.0200424	Glyceric acid-3TMS	0.0616032
Glycerol 3-phosphate-4TMS	-0.021101	Glycerol 3-phosphate-4TMS	-0.020203	Glycerol 3-phosphate-4TMS	-0.000654938	Glycerol 3-phosphate-4TMS	0.0460756	Glycerol 3-phosphate-4TMS	-0.0474459	Glycerol 3-phosphate-4TMS	-0.146857	Glycerol 3-phosphate-4TMS	-0.0458283	Glycerol 3-phosphate-4TMS	-0.272378
Glycerol-3TMS	0.0331348	Glycerol-3TMS	0.0978035	Glycerol-3TMS	0.0298554	Glycerol-3TMS	0.203196	Glycerol-3TMS	0.0204467	Glycerol-3TMS	0.182989	Glycerol-3TMS	-0.00759648	Glycerol-3TMS	0.0893365
Glycine-2TMS	0.0168196	Glycine-2TMS	0.00742876	Glycine-2TMS	-0.000311617	Glycine-2TMS	-0.00345846	Glycine-2TMS	-0.0268267	Glycine-2TMS	-0.0854664	Glycine-2TMS	-0.0112165	Glycine-2TMS	0.0119526
Glycine-3TMS	0.00759118	Glycine-3TMS	0.0129647	Glycine-3TMS	0.00866096	Glycine-3TMS	0.0912112	Glycine-3TMS	0.00937789	Glycine-3TMS	-0.0157913	Glycine-3TMS	-0.00363118	Glycine-3TMS	-0.169257
Glycolic acid-2TMS	-0.00536629	Glycolic acid-2TMS	-0.000166797	Glycolic acid-2TMS	0.0128436	Glycolic acid-2TMS	0.00956429	Glycolic acid-2TMS	-0.00513984	Glycolic acid-2TMS	-0.00490159	Glycolic acid-2TMS	0.0154469	Glycolic acid-2TMS	-0.00480292
Guanosine-5TMS	0	Guanosine-5TMS	0	Guanosine-5TMS	0.0189661	Guanosine-5TMS	0.0131602	Guanosine-5TMS	0	Guanosine-5TMS	0	Guanosine-5TMS	0	Guanosine-5TMS	0
Hexanoylglycine-2TMS	0	Hexanoylglycine-2TMS	0	Hexanoylglycine-2TMS	0	Hexanoylglycine-2TMS	0	Hexanoylglycine-2TMS	0.0450119	Hexanoylglycine-2TMS	0.0867377	Hexanoylglycine-2TMS	0	Hexanoylglycine-2TMS	0
Histidine-3TMS	0.00153771	Histidine-3TMS	0.000126029	Histidine-3TMS	0.00639937	Histidine-3TMS	0.0169319	Histidine-3TMS	0.00669999	Histidine-3TMS	0.157118	Histidine-3TMS	0.0195869	Histidine-3TMS	0.247495
Hypotaurine-3TMS	-0.0136067	Hypotaurine-3TMS	-0.00433253	Hypotaurine-3TMS	0.00933854	Hypotaurine-3TMS	0.00288547	Hypotaurine-3TMS	0	Hypotaurine-3TMS	0	Hypotaurine-3TMS	0	Hypotaurine-3TMS	0
Hypoxanthine-2TMS	0.030175	Hypoxanthine-2TMS	0.0850847	Hypoxanthine-2TMS	0.0351729	Hypoxanthine-2TMS	0.180209	Hypoxanthine-2TMS	0.0366639	Hypoxanthine-2TMS	0.1196	Hypoxanthine-2TMS	0.0687171	Hypoxanthine-2TMS	0.614666
Inosine monophosphate-5TMS	0.000419685	Inosine monophosphate-5TMS	-0.00365434	Inosine monophosphate-5TMS	-0.00110564	Inosine monophosphate-5TMS	-0.00815652	Inosine monophosphate-5TMS	0	Inosine monophosphate-5TMS	0	Inosine monophosphate-5TMS	-0.00454959	Inosine monophosphate-5TMS	-0.0250189
Inosine-4TMS	-0.0276339	Inosine-4TMS	-0.135669	Inosine-4TMS	-0.0231842	Inosine-4TMS	-0.132206	Inosine-4TMS	0.0705369	Inosine-4TMS	0.949767	Inosine-4TMS	0.0497151	Inosine-4TMS	0.5822
Inositol-6TMS(2)	0.0119978	Inositol-6TMS(2)	0.0140308	Inositol-6TMS(2)	0.0279086	Inositol-6TMS(2)	0.0470728	Inositol-6TMS(2)	0.00294224	Inositol-6TMS(2)	0.0397916	Inositol-6TMS(2)	0.0249993	Inositol-6TMS(2)	0.0547232
Isocitric acid-4TMS	0	Isocitric acid-4TMS	0	Isocitric acid-4TMS	0	Isocitric acid-4TMS	0	Isocitric acid-4TMS	-0.029906	Isocitric acid-4TMS	-0.042083	Isocitric acid-4TMS	0	Isocitric acid-4TMS	0
Isoleucine-2TMS	0.0352684	Isoleucine-2TMS	0.0209168	Isoleucine-2TMS	0.0304373	Isoleucine-2TMS	0.0512107	Isoleucine-2TMS	-0.0295938	Isoleucine-2TMS	-0.014457	Isoleucine-2TMS	-0.0342944	Isoleucine-2TMS	-0.0610968
Isomaltose-meto-8TMS(1)	0.0243902	Isomaltose-meto-8TMS(1)	0.0167902	Isomaltose-meto-8TMS(1)	0.0276208	Isomaltose-meto-8TMS(1)	0.106858	Isomaltose-meto-8TMS(1)	0	Isomaltose-meto-8TMS(1)	0	Isomaltose-meto-8TMS(1)	0	Isomaltose-meto-8TMS(1)	0
Lactic acid-2TMS	0.00907477	Lactic acid-2TMS	-0.0939344	Lactic acid-2TMS	0.039679	Lactic acid-2TMS	0.0684402	Lactic acid-2TMS	-0.0588607	Lactic acid-2TMS	-0.459883	Lactic acid-2TMS	-0.00228104	Lactic acid-2TMS	-0.455609
Lactitol-9TMS	0.0077559	Lactitol-9TMS	0.0456293	Lactitol-9TMS	0.0254557	Lactitol-9TMS	0.0969559	Lactitol-9TMS	0	Lactitol-9TMS	0	Lactitol-9TMS	0	Lactitol-9TMS	0
Lactose-meto-8TMS(1)	0.00512782	Lactose-meto-8TMS(1)	0.0257684	Lactose-meto-8TMS(1)	-0.00209751	Lactose-meto-8TMS(1)	0.015779	Lactose-meto-8TMS(1)	0	Lactose-meto-8TMS(1)	0	Lactose-meto-8TMS(1)	0	Lactose-meto-8TMS(1)	0
Lactose-meto-8TMS(2)	0	Lactose-meto-8TMS(2)	0	Lactose-meto-8TMS(2)	0.0227838	Lactose-meto-8TMS(2)	0.118931	Lactose-meto-8TMS(2)	0	Lactose-meto-8TMS(2)	0	Lactose-meto-8TMS(2)	0	Lactose-meto-8TMS(2)	0
Leucine-2TMS	0	Leucine-2TMS	0	Leucine-2TMS	-0.00783615	Leucine-2TMS	0.00388896	Leucine-2TMS	0.0348281	Leucine-2TMS	0.0743304	Leucine-2TMS	0.0291419	Leucine-2TMS	0.103728
Lysine-3TMS	0	Lysine-3TMS	0	Lysine-3TMS	0	Lysine-3TMS	0	Lysine-3TMS	-0.0427711	Lysine-3TMS	-0.059952	Lysine-3TMS	-0.0087081	Lysine-3TMS	0.00177448
Lysine-4TMS	0.0342981	Lysine-4TMS	0.0726592	Lysine-4TMS	0.0383008	Lysine-4TMS	0.145669	Lysine-4TMS	0	Lysine-4TMS	0	Lysine-4TMS	-0.0181728	Lysine-4TMS	-0.0176926
Malic acid-3TMS	-0.0237606	Malic acid-3TMS	-0.0220651	Malic acid-3TMS	-0.00510895	Malic acid-3TMS	-0.00834282	Malic acid-3TMS	-0.031798	Malic acid-3TMS	-0.0824145	Malic acid-3TMS	-0.027012	Malic acid-3TMS	-0.077159
Maltitol-9TMS	0.0198764	Maltitol-9TMS	0.0180613	Maltitol-9TMS	0.0181175	Maltitol-9TMS	0.10325	Maltitol-9TMS	0	Maltitol-9TMS	0	Maltitol-9TMS	0	Maltitol-9TMS	0
Maltose-meto-8TMS(1)	0.00683257	Maltose-meto-8TMS(1)	0.0254094	Maltose-meto-8TMS(1)	0.0308621	Maltose-meto-8TMS(1)	0.0615725	Maltose-meto-8TMS(1)	0	Maltose-meto-8TMS(1)	0	Maltose-meto-8TMS(1)	-0.00937363	Maltose-meto-8TMS(1)	0.116022
Maltose-meto-8TMS(2)	0.0077559	Maltose-meto-8TMS(2)	0.0456293	Maltose-meto-8TMS(2)	0.0254557	Maltose-meto-8TMS(2)	0.0969559	Maltose-meto-8TMS(2)	0	Maltose-meto-8TMS(2)	0	Maltose-meto-8TMS(2)	0	Maltose-meto-8TMS(2)	0
Mannitol-6TMS	0.000120161	Mannitol-6TMS	-0.000373314	Mannitol-6TMS	0.000209904	Mannitol-6TMS	0.00913743	Mannitol-6TMS	0	Mannitol-6TMS	0	Mannitol-6TMS	0	Mannitol-6TMS	0
Mannose-5TMS(1)	0	Mannose-5TMS(1)	0	Mannose-5TMS(1)	0	Mannose-5TMS(1)	0	Mannose-5TMS(1)	-0.00100553	Mannose-5TMS(1)	0.011739	Mannose-5TMS(1)	-0.0130464	Mannose-5TMS(1)	-0.024638
Mannose-meto-5TMS(1)	0.0149951	Mannose-meto-5TMS(1)	0.0463642	Mannose-meto-5TMS(1)	0.00878129	Mannose-meto-5TMS(1)	-0.0664088	Mannose-meto-5TMS(1)	-0.0162808	Mannose-meto-5TMS(1)	-0.0099406	Mannose-meto-5TMS(1)	-0.0147671	Mannose-meto-5TMS(1)	-0.059995
Mannose-meto-5TMS(2)	0	Mannose-meto-5TMS(2)	0	Mannose-meto-5TMS(2)	0	Mannose-meto-5TMS(2)	0	Mannose-meto-5TMS(2)	-0.0177639	Mannose-meto-5TMS(2)	0.0265119	Mannose-meto-5TMS(2)	-0.0113413	Mannose-meto-5TMS(2)	-0.0143868
Methionine-2TMS	0.0401006	Methionine-2TMS	0.017145	Methionine-2TMS	0.0262962	Methionine-2TMS	0.0521457	Methionine-2TMS	0	Methionine-2TMS	0	Methionine-2TMS	-0.00389014	Methionine-2TMS	-0.00372414
Myristic acid-TMS	0	Myristic acid-TMS	0	Myristic acid-TMS	0.0153845	Myristic acid-TMS	0.004505	Myristic acid-TMS	0	Myristic acid-TMS	0	Myristic acid-TMS	0	Myristic acid-TMS	0
N-Acetylaspartic acid-2TMS	0	N-Acetylaspartic acid-2TMS	0	N-Acetylaspartic acid-2TMS	0	N-Acetylaspartic acid-2TMS	0	N-Acetylaspartic acid-2TMS	0	N-Acetylaspartic acid-2TMS	0	N-Acetylaspartic acid-2TMS	-0.0540742	N-Acetylaspartic acid-2TMS	-0.0958996
N-Acetylmannosamine-meto-4TMS	0.0106091	N-Acetylmannosamine-meto-4TMS	0.00962184	N-Acetylmannosamine-meto-4TMS	0.0175027	N-Acetylmannosamine-meto-4TMS	0.0225426	N-Acetylmannosamine-meto-4TMS	0.00875	N-Acetylmannosamine-meto-4TMS	0.0481241	N-Acetylmannosamine-meto-4TMS	-0.0044655	N-Acetylmannosamine-meto-4TMS	-0.0451541
Niacinamide-TMS	0.0250774	Niacinamide-TMS	0.0489074	Niacinamide-TMS	0.0187653	Niacinamide-TMS	0.0535782	Niacinamide-TMS	0.0325513	Niacinamide-TMS	0.2312	Niacinamide-TMS	0.0321604	Niacinamide-TMS	0.201938
Ornithine-3TMS	0	Ornithine-3TMS	0	Ornithine-3TMS	0	Ornithine-3TMS	0	Ornithine-3TMS	0	Ornithine-3TMS	0	Ornithine-3TMS	-0.00406238	Ornithine-3TMS	-0.00587556
Ornithine-4TMS	0.0283608	Ornithine-4TMS	0.0601364	Ornithine-4TMS	0.0449976	Ornithine-4TMS	0.132686	Ornithine-4TMS	-0.00859932	Ornithine-4TMS	-0.0823359	Ornithine-4TMS	-0.0138792	Ornithine-4TMS	-0.0663349
Palmitic acid-TMS	-0.0150691	Palmitic acid-TMS	-0.00674202	Palmitic acid-TMS	-0.0131407	Palmitic acid-TMS	-0.0603172	Palmitic acid-TMS	-0.0279209	Palmitic acid-TMS	-0.0859628	Palmitic acid-TMS	0.0387726	Palmitic acid-TMS	0.0844364
Pantothenic acid-3TMS	0.00935357	Pantothenic acid-3TMS	0.0144243	Pantothenic acid-3TMS	0.00805132	Pantothenic acid-3TMS	0.024222	Pantothenic acid-3TMS	-0.00132124	Pantothenic acid-3TMS	-0.00627735	Pantothenic acid-3TMS	-0.038408	Pantothenic acid-3TMS	-0.053922
Phenylalanine-2TMS	0.0336584	Phenylalanine-2TMS	0.104978	Phenylalanine-2TMS	0.0300372	Phenylalanine-2TMS	0.162334	Phenylalanine-2TMS	0.0298751	Phenylalanine-2TMS	0.221579	Phenylalanine-2TMS	0.0197918	Phenylalanine-2TMS	0.0523153
Phosphoric acid-3TMS	0.0158528	Phosphoric acid-3TMS	-0.0458446	Phosphoric acid-3TMS	0.0403457	Phosphoric acid-3TMS	0.0982166	Phosphoric acid-3TMS	0.0315684	Phosphoric acid-3TMS	0.193046	Phosphoric acid-3TMS	0.0211567	Phosphoric acid-3TMS	0.251705
Proline-2TMS	0.00562647	Proline-2TMS	0.00201024	Proline-2TMS	0.0309181	Proline-2TMS	0.0504353	Proline-2TMS	0.0101547	Proline-2TMS	0.0112317	Proline-2TMS	-0.0274178	Proline-2TMS	-0.00788526
Putrescine-4TMS	-0.0093978	Putrescine-4TMS	-0.00211315	Putrescine-4TMS	0.0115975	Putrescine-4TMS	0.0123214	Putrescine-4TMS	-0.0198279	Putrescine-4TMS	-0.0902144	Putrescine-4TMS	0.0143259	Putrescine-4TMS	0.413507
Pyruvic acid-meto-TMS	0	Pyruvic acid-meto-TMS	0	Pyruvic acid-meto-TMS	0	Pyruvic acid-meto-TMS	0	Pyruvic acid-meto-TMS	0.00075813	Pyruvic acid-meto-TMS	-0.0364298	Pyruvic acid-meto-TMS	0.0262509	Pyruvic acid-meto-TMS	0.0594944
Rhamnose-4TMS(1)	0	Rhamnose-4TMS(1)	0	Rhamnose-4TMS(1)	0	Rhamnose-4TMS(1)	0	Rhamnose-4TMS(1)	0	Rhamnose-4TMS(1)	0	Rhamnose-4TMS(1)	0	Rhamnose-4TMS(1)	0
Ribose-4TMS(1)	0.00464028	Ribose-4TMS(1)	-0.000125367	Ribose-4TMS(1)	-0.00783615	Ribose-4TMS(1)	0.00170659	Ribose-4TMS(1)	0.00439551	Ribose-4TMS(1)	0.00783877	Ribose-4TMS(1)	0.0254909	Ribose-4TMS(1)	0.00023882
Ribose-4TMS(2)	0.00464028	Ribose-4TMS(2)	-0.000125367	Ribose-4TMS(2)	-0.00783615	Ribose-4TMS(2)	0.00170659	Ribose-4TMS(2)	0.00410614	Ribose-4TMS(2)	0.0183962	Ribose-4TMS(2)	6.96918e-05	Ribose-4TMS(2)	0.0410792
Ribose-4TMS(3)	0	Ribose-4TMS(3)	0	Ribose-4TMS(3)	0	Ribose-4TMS(3)	0	Ribose-4TMS(3)	-0.00643217	Ribose-4TMS(3)	0.00100052	Ribose-4TMS(3)	0.0319241	Ribose-4TMS(3)	-0.0375861
Ribose-4TMS(4)	0	Ribose-4TMS(4)	0	Ribose-4TMS(4)	0	Ribose-4TMS(4)	0	Ribose-4TMS(4)	0.0633391	Ribose-4TMS(4)	0.299596	Ribose-4TMS(4)	0.0369605	Ribose-4TMS(4)	0.161485
Ribose-meto-4TMS	0	Ribose-meto-4TMS	0	Ribose-meto-4TMS	0	Ribose-meto-4TMS	0	Ribose-meto-4TMS	0.0769608	Ribose-meto-4TMS	0.264418	Ribose-meto-4TMS	0.0441593	Ribose-meto-4TMS	0.103117
Ribulose 5-phosphate-meto-5TMS(1)	0	Ribulose 5-phosphate-meto-5TMS(1)	0	Ribulose 5-phosphate-meto-5TMS(1)	0	Ribulose 5-phosphate-meto-5TMS(1)	0	Ribulose 5-phosphate-meto-5TMS(1)	0	Ribulose 5-phosphate-meto-5TMS(1)	0	Ribulose 5-phosphate-meto-5TMS(1)	-0.0016989	Ribulose 5-phosphate-meto-5TMS(1)	0.0161929
Ribulose 5-phosphate-meto-5TMS(2)	0	Ribulose 5-phosphate-meto-5TMS(2)	0	Ribulose 5-phosphate-meto-5TMS(2)	0	Ribulose 5-phosphate-meto-5TMS(2)	0	Ribulose 5-phosphate-meto-5TMS(2)	0	Ribulose 5-phosphate-meto-5TMS(2)	0	Ribulose 5-phosphate-meto-5TMS(2)	-0.0016989	Ribulose 5-phosphate-meto-5TMS(2)	0.0155522
Ribulose-meto-4TMS	0	Ribulose-meto-4TMS	0	Ribulose-meto-4TMS	0	Ribulose-meto-4TMS	0	Ribulose-meto-4TMS	0.0503997	Ribulose-meto-4TMS	0.150517	Ribulose-meto-4TMS	0.0315077	Ribulose-meto-4TMS	0.0345549
Serine-3TMS	0.0232324	Serine-3TMS	0.0197714	Serine-3TMS	0.0278484	Serine-3TMS	0.0447906	Serine-3TMS	-0.012525	Serine-3TMS	0.00662194	Serine-3TMS	-0.0144289	Serine-3TMS	-0.0637293
Sorbitol-6TMS	0	Sorbitol-6TMS	0	Sorbitol-6TMS	0	Sorbitol-6TMS	0	Sorbitol-6TMS	0	Sorbitol-6TMS	0	Sorbitol-6TMS	0	Sorbitol-6TMS	0
Sorbose-5TMS	0	Sorbose-5TMS	0	Sorbose-5TMS	0	Sorbose-5TMS	0	Sorbose-5TMS	0	Sorbose-5TMS	0	Sorbose-5TMS	0	Sorbose-5TMS	0
Sorbose-meto-5TMS(1)	0.0228683	Sorbose-meto-5TMS(1)	0.0191313	Sorbose-meto-5TMS(1)	0.018511	Sorbose-meto-5TMS(1)	0.0371581	Sorbose-meto-5TMS(1)	-0.0466672	Sorbose-meto-5TMS(1)	-0.128415	Sorbose-meto-5TMS(1)	-0.0251248	Sorbose-meto-5TMS(1)	0.00840907
Sorbose-meto-5TMS(2)	0.0158928	Sorbose-meto-5TMS(2)	0.00855142	Sorbose-meto-5TMS(2)	-0.00234672	Sorbose-meto-5TMS(2)	0.0145195	Sorbose-meto-5TMS(2)	-0.0435086	Sorbose-meto-5TMS(2)	-0.134234	Sorbose-meto-5TMS(2)	-0.0137323	Sorbose-meto-5TMS(2)	0.10218
Spermidine-5TMS	0	Spermidine-5TMS	0	Spermidine-5TMS	0	Spermidine-5TMS	0	Spermidine-5TMS	0	Spermidine-5TMS	0	Spermidine-5TMS	0.00489249	Spermidine-5TMS	-0.00672979
Stearic acid-TMS	-0.0139101	Stearic acid-TMS	-0.0152434	Stearic acid-TMS	0.00423129	Stearic acid-TMS	0.00803387	Stearic acid-TMS	-0.0342338	Stearic acid-TMS	-0.153086	Stearic acid-TMS	0.0148023	Stearic acid-TMS	0.0492883
Succinic acid-2TMS	-0.0244436	Succinic acid-2TMS	-0.0381343	Succinic acid-2TMS	-0.00362025	Succinic acid-2TMS	0.051674	Succinic acid-2TMS	-0.00753459	Succinic acid-2TMS	-0.0104876	Succinic acid-2TMS	-0.0132763	Succinic acid-2TMS	0.194153
Tagatose-5TMS(3)	0	Tagatose-5TMS(3)	0	Tagatose-5TMS(3)	0	Tagatose-5TMS(3)	0	Tagatose-5TMS(3)	0	Tagatose-5TMS(3)	0	Tagatose-5TMS(3)	0	Tagatose-5TMS(3)	0
Tagatose-5TMS(5)	0.0142282	Tagatose-5TMS(5)	0.0152457	Tagatose-5TMS(5)	0.0384753	Tagatose-5TMS(5)	0.196033	Tagatose-5TMS(5)	-0.0200178	Tagatose-5TMS(5)	-0.0311024	Tagatose-5TMS(5)	-0.0147671	Tagatose-5TMS(5)	-0.059995
Tagatose-meto-5TMS(1)	0	Tagatose-meto-5TMS(1)	0	Tagatose-meto-5TMS(1)	0.0351099	Tagatose-meto-5TMS(1)	0.0217085	Tagatose-meto-5TMS(1)	0	Tagatose-meto-5TMS(1)	0	Tagatose-meto-5TMS(1)	0	Tagatose-meto-5TMS(1)	0
Tagatose-meto-5TMS(2)	0	Tagatose-meto-5TMS(2)	0	Tagatose-meto-5TMS(2)	0.0326792	Tagatose-meto-5TMS(2)	0.0186422	Tagatose-meto-5TMS(2)	0	Tagatose-meto-5TMS(2)	0	Tagatose-meto-5TMS(2)	0	Tagatose-meto-5TMS(2)	0
Taurine-3TMS	0.013224	Taurine-3TMS	-0.078024	Taurine-3TMS	0.0137506	Taurine-3TMS	-0.10611	Taurine-3TMS	0	Taurine-3TMS	0	Taurine-3TMS	0	Taurine-3TMS	0
Threonic acid-4TMS	-0.0131925	Threonic acid-4TMS	-0.00253278	Threonic acid-4TMS	-0.00726647	Threonic acid-4TMS	0.00200881	Threonic acid-4TMS	0	Threonic acid-4TMS	0	Threonic acid-4TMS	0	Threonic acid-4TMS	0
Threonine-3TMS	0.0335947	Threonine-3TMS	0.0476612	Threonine-3TMS	0.0325499	Threonine-3TMS	0.084513	Threonine-3TMS	0.0111216	Threonine-3TMS	-0.0186958	Threonine-3TMS	0.0148627	Threonine-3TMS	-0.0463225
Tyrosine-3TMS	0.00854387	Tyrosine-3TMS	0.000239423	Tyrosine-3TMS	0.0305492	Tyrosine-3TMS	0.0401636	Tyrosine-3TMS	0.0150431	Tyrosine-3TMS	0.0185048	Tyrosine-3TMS	0.0247107	Tyrosine-3TMS	0.0456668
Uracil-2TMS	0.0300292	Uracil-2TMS	0.0140515	Uracil-2TMS	0.0227571	Uracil-2TMS	0.040658	Uracil-2TMS	0.0677533	Uracil-2TMS	0.126477	Uracil-2TMS	0.0432392	Uracil-2TMS	0.0420365
Urea-2TMS	0.00367326	Urea-2TMS	-0.00396117	Urea-2TMS	0.026515	Urea-2TMS	0.0316819	Urea-2TMS	0.0140104	Urea-2TMS	0.267611	Urea-2TMS	-0.0155737	Urea-2TMS	-0.294985
Valine-2TMS	0.0337678	Valine-2TMS	0.0649802	Valine-2TMS	0.0350283	Valine-2TMS	0.125397	Valine-2TMS	-0.0081025	Valine-2TMS	-0.0138196	Valine-2TMS	-0.00535639	Valine-2TMS	-0.0659001
Xanthine-3TMS	0.00223398	Xanthine-3TMS	0.00120484	Xanthine-3TMS	0.0181175	Xanthine-3TMS	0.0198891	Xanthine-3TMS	0	Xanthine-3TMS	0	Xanthine-3TMS	0	Xanthine-3TMS	0
UV: unit variance-scaling, Par: pareto-scaling

## Sheet: Fig. S1
	Fig. S1 Loading plots obtained by PCA of all samples using data set in Table S1. A) Loading plots obtained using UV scaling. B) Score plots obtained using Par-scaling. ● Metabolites. Numbers indicate No. of metabolites (Table S1).

## Sheet: Fig. S2
		Fig. S2 Score plots and loading plots obtained by PCA of all samples using the data set in Table S1 and S2. A) Score plot obtained using UV scaling. B) Loading plots obtained using UV scaling. C) Score plot obtained using Par scaling. D) Loading plots obtained using Par scaling. A, C) ● OM, ■ DM. Lower-case letters and numbers indicate sample ID (Table S1 and S2). B, D) ● Annotated and unknown me…

## Sheet: Fig. S3
	Fig. S3 Score plots and loading plots obtained by PCA of each muscle part using Par scaling. A) Score plot for DM. ● No storage (control), ■ 0 °C storage, ◆ 5 °C storage. B) Loading plot for DM. C) Score plot for OM. ●No storage (control), ■ 0 °C storage, ◆ 5 °C storage. D) Loading plot for OM. Lower-case letters and numbers in (A, C) indicate sample ID, and numbers in (B, D) indicate No. of meta…

## Sheet: Fig. S4
								Fig. S4 Score plots and loading plots obtained by OPLS analysed under each condition. For DM, A) score plot and B) loading plot using UV for 0 °C; C) score plot and D) loading plot using Par for 0 °C; E) score plot and F) loading plot using UV for 5 °C; G) score plot and H) loading plot using Par for 5 °C. For OM, I) score plot and J) loading plot using UV for 0 °C; K) score plot and L) loading p…

## Sheet: Fig. S5
	Fig. S5 Regression equations of prediction models obtained by OPLS. For DM, regression equations obtained using A) UV and B) Par for 0 °C and C) UV and D) Par for 5 °C. For OM, A) regression equations using E) UV and F) Par for 0 °C and G) UV and H) Par for 5 °C. YPred[1](y): predicted y value, YVar(y): measured y value. Lower-case letters and numbers indicate sample ID (Table S1).
